# Supplementary material for: The microbiome of common bedding materials before and after use on commercial dairy farms
Source: Anim Microbiome. 2022 Mar 7;4:18. doi: 10.1186/s42523-022-00171-2 (PMC8900318; doi:10.1186/s42523-022-00171-2)
Supplement: Supplementary file 1 — Additional file 1: Table S1. Metadata file for all samples included in this study. Table S2. ASVs assigned to each taxonomic level. Table S3. Read counts and mean abundance of assigned species stratified by sample ID. Table S4. Proportion of phylum-level counts, by bedding type and status. Table S5. Proportion of phylum-level counts, for the four non-outlier low-yielding bedding samples. Table S6. Modeling results for associations between bedding status and type, and alpha diversity metrics (LMM output). Table S7. Results from phylum-level differential abundance testing of used versus unused samples, by bedding type. Table S8. Results from class-level differential abundance testing of used versus unused samples, by bedding type. Table S9. Results from genus-level differential abundance testing of used versus unused samples, by bedding type. Table S10. List of potential mastitis pathogens considered in the analysis of 16S rRNA sequence data. Table S11. Proportion of genus-level counts for genera that contain potential mastitis pathogens, by bedding type and status. Table S12. Results from genus-level differential abundance testing of taxa that contain potential mastitis pathogens, comparing used versus unused samples, by bedding type. Table S13. Read counts and proportion of genus-level counts for the mock community and negative control samples. [file 42523_2022_171_MOESM1_ESM.xlsx]

## Sheet: List_SuppTables
Additional file 1
Table S1. Metadata file for all samples included in this study
Table S2. ASVs assigned to each taxonomic level
Table S3. Read counts and MeanAbundance of assigned species stratified by sample ID
Table S4. Proportion of phylum-level counts, by bedding type and status
Table S5. Proportion of phylum-level counts, for the four non-outlier low-yielding bedding samples
Table S6. Modeling results for associations between bedding status and type, and alpha diversity metrics (LMM output)
Table S7. Results from phylum-level differential abundance testing of used versus unused samples, by bedding type
Table S8. Results from class-level differential abundance testing of used versus unused samples, by bedding type
Table S9. Results from genus-level differential abundance testing of used versus unused samples, by bedding type
Table S10. List of potential mastitis pathogens considered in the analysis of 16S rRNA sequence data
Table S11. Proportion of genus-level counts for genera that contain potential mastitis pathogens, by bedding type and status
Table S12. Results from genus-level differential abundance testing of taxa that contain potential mastitis pathogens, comparing used versus unused samples, by bedding type
Table S13. Read counts and proportion of genus-level counts for the mock community and negative control samples

## Sheet:  Table S1
Table S1: Metadata file with summary of raw sequence reads, diversity metrics for bedding samples used for this study
SampleID	DairyName	State	BeddingMaterial	Note	BeddingType	Description	Herdsize	Collection date	Bedding.pH	Bedding DM	Bedding ASH	Lacthouse	Freestallsurface	CD1 volume	Weight.g	Fastqc total sequences	denoisedF	denoisedR	merged	nonchim	Decontam filtered sequences	qPCRCopy	Observed_ASV	InvSimpson_ASV	pielouEvenness_asv	Observed_Phylum	InvSimpson_Phylum	pielouEvenness_phylum	Observed_Class	InvSimpson_Class	pielouEvenness_class	Observed_Genus	InvSimpson_Genus	pielouEvenness_Genus	culture_total bacterial count (TBC)	logStaph	logStrep_SSLO	logBacillus	logColiforms	log klebsiella	logNon-Coli GmN
BD59	A	Wisconsin	Other organic	Unused	ON	paper	525	2018-01-23	12.845	0.656813	0.719375	Free stall	mattress	800	0.21	73649	64639	64791	63593	59218	59218	106756	154	3.81323	0.447708	12	1.89058	0.402099	21	2.44073	0.448222	107	3.71776	0.434697	1.09691	1.09691	1.09691	1.09691	1.09691	1.09691	1.09691
BD60	A	Wisconsin	Other organic	Used	ON	paper	525	2018-01-23	10.555	0.648285	0.634574	Free stall	mattress	800	0.22	107303	90508	91768	83844	75804	75804	138673	584	38.626	0.704612	14	3.53264	0.517598	25	4.22261	0.522698	248	20.6201	0.654914	7.15152	6.79588	1.09691	6.79588	5.67669	1.09691	6.07918
BD63	B	New York	Manure solids	Unused	RMS	Digested	1038	2018-03-26	9.415	0.315399	0.0978077	Free stall	mattress	800	0.12	67442	55303	57087	50192	48501	47413	229943915	664	76.4328	0.793928	22	3.90451	0.573655	44	5.62881	0.56715	270	37.756	0.744923	6.43775	3.87506	5.24304	6.36642	1.09691	1.09691	5.36642
BD64	B	New York	Manure solids	Used	RMS	Digested	1038	2018-03-26	9.65	0.453371	0.1217	Free stall	mattress	800	0.1	102720	84480	87203	71332	64982	64761	1359445377	874	67.7261	0.789728	21	4.00344	0.511216	37	5.02002	0.531643	333	30.6631	0.727781	7.13835	1.09691	6.09691	6.79588	3.19033	1.09691	6.79588
BD67	C	California	Manure solids	Unused	RMS	Composted	2500	2018-02-05	7.46	0.685778	0.208477	Free stall	Deep bedded	800	0.09	77532	62024	64379	49206	46991	46731	25181898	808	120.142	0.849158	20	6.01614	0.662989	44	9.74959	0.709294	343	58.4179	0.822376	6.33995	5.09691	4.09691	5.96614	1.09691	1.09691	6.05115
BD68	C	California	Manure solids	Used	RMS	Composted	2500	2018-02-05	8.925	0.613142	0.300486	Free stall	Deep bedded	800	0.12	94521	75240	78725	59622	57067	56953	40361843	1453	216.5	0.854386	28	5.23987	0.560127	67	7.74706	0.598595	557	75.1912	0.78558	7.1271	5.65321	4.87506	6.79588	5.57403	1.09691	6.79588
BD95	D	California	Manure solids	Unused	RMS	Raw	2250	2018-02-15	8.64	0.799584	0.348392	Free stall	Deep bedded	1200	0.15	63943	52947	54276	46421	43358	42955	39616567	639	72.7247	0.798013	16	3.83404	0.564596	29	5.82231	0.601729	269	37.7113	0.748915	5.12491	1.09691	1.09691	5.12222	1.09691	1.09691	2.91645
BD96	D	California	Manure solids	Used	RMS	Raw	2250	2018-02-15	9.765	0.648373	0.362276	Free stall	Deep bedded	1200	0.17	51954	41263	43291	32496	28362	28272	26706744	555	82.1547	0.819367	15	4.27455	0.586178	29	5.38167	0.583021	251	41.7257	0.783144	7.10386	1.09691	6.79588	6.79588	3.17609	1.09691	5.30103
BD105	E	California	Manure solids	Unused	RMS	Raw/ dried (sun)	3205	2018-02-28	8.36	0.781293	0.314489	Free stall	Deep bedded	1200	0.13	61337	48829	51190	39273	36805	36644	135523408	1042	114.876	0.837992	26	5.17749	0.577821	56	7.22028	0.591968	441	23.0789	0.706897	6.41393	4.62839	5	6.16137	3.09691	1.09691	6
BD106	E	California	Manure solids	Used	RMS	Raw/ dried (sun)	3205	2018-02-28	9.07	0.699094	0.419414	Free stall	Deep bedded	1200	0.13	79515	65160	66895	55274	50638	50578	786444069	1019	71.7508	0.793538	26	4.3003	0.493365	48	5.11988	0.501467	458	27.685	0.698031	7.12953	6.79588	5.09691	6.79588	5.69897	1.09691	5.54407
BD53	F	New York	Recycled inorganic	Unused	RSA	Don't know	1400	missing	9.385	0.919223	0.933108	Free stall	Deep bedded	800	0.29	91698	76131	77542	68589	62298	62286	3500053	1067	41.8337	0.756991	22	3.82418	0.481728	40	4.76711	0.509077	367	15.0823	0.639036	5.91908	1.09691	5	5.79588	1.09691	1.09691	5.02119
BD54	F	New York	Recycled inorganic	Used	RSA	Don't know	1400	missing	9.78	0.927659	0.93613	Free stall	Deep bedded	800	0.27	78853	63359	66685	51968	48158	48158	5359613	1125	126.434	0.850708	25	5.06768	0.585226	53	7.24188	0.607563	425	54.2509	0.774436	6.85673	5.09691	5.77815	6.79588	1.09691	1.09691	5.33244
BD83	G	New York	Recycled inorganic	Unused	RSA	Don't know	4165	2018-02-08	9.54	0.908447	0.987376	Free stall	Deep bedded	800	0.29	84843	71845	73194	64445	57759	57742	140768842	799	38.342	0.733457	17	3.88064	0.51502	29	5.31487	0.553711	298	17.7872	0.649682	6.3284	4.17609	6.0607	5.94201	2	1.09691	4.95424
BD84	G	New York	Recycled inorganic	Used	RSA	Don't know	4165	2018-02-08	9.735	0.895438	0.982957	Free stall	Deep bedded	800	0.28	108775	87643	91347	71094	64148	64139	85949900	1337	122.976	0.819606	24	4.73961	0.551719	55	6.33388	0.561065	465	57.1654	0.772421	7.01602	5.05115	6.54716	6.79588	2.94201	1.09691	5.68797
BD65	H	Wisconsin	Recycled inorganic	Unused	RSA	Don't know	6700	2018-02-08	9.43	0.996887	0.900065	Free stall	Deep bedded	800	0.31	7536	5414	5555	4897	3804	3804	5780	103	12.952	0.760574	9	1.25492	0.233758	13	1.2958	0.235676	59	8.39348	0.669776	5.17998	3.39794	3.39794	5.16137	1.09691	1.09691	3.13033
BD66	H	Wisconsin	Recycled inorganic	Used	RSA	Don't know	6700	2018-02-08	9.61	0.981542	0.874945	Free stall	Deep bedded	800	0.29	115420	96121	98191	84608	76325	76325	374385	1042	70.8705	0.754813	25	4.30508	0.519172	54	4.70645	0.484069	416	32.8926	0.684757	7.10235	3.39794	6.79588	6.79588	3.69897	1.09691	5.17609
BD23	I	minnesota	Other organic	Unused	ON	shavings	700	2018-12-20	4.765	0.919559	0.00508326	Free stall	mattress	800	0.1	73045	58582	60573	49099	45380	45356	188981	1073	13.0204	0.716872	22	3.5389	0.482321	36	3.84704	0.469789	279	8.79426	0.69818	2.09691	1.39794	1.09691	2	1.09691	1.09691	1.09691
BD24	I	minnesota	Other organic	Used	ON	shavings	700	2018-12-20	8.22	0.824306	0.0214706	Free stall	mattress	800	0.11	81811	66430	69385	54232	51446	51323	60598819	1424	250.915	0.889984	16	2.63156	0.472561	25	3.80751	0.557054	254	34.423	0.720501	5.95493	2.69897	5.8451	5.30103	1.39794	1.09691	2.95424
BD49	J	Washington	Other organic	Unused	ON	Shavings	2900	2018-02-07	5.675	0.689911	0.0235074	Free stall	mattress	1200	0.15	99873	81954	84623	67661	63330	62288	5867427	1633	422.527	0.901708	21	3.60972	0.532859	43	4.90324	0.527295	505	42.6506	0.762174	6.24117	4.17609	1.09691	5.97772	4.43933	1.09691	5.87506
BD50	J	Washington	Other organic	Used	ON	Shavings	2900	2018-02-07	9.545	0.619307	0.305853	Free stall	mattress	1200	0.17	98162	78075	81754	62078	58505	58486	1222837088	1360	155.27	0.836324	22	4.58088	0.550291	41	6.00112	0.577735	465	61.7334	0.764223	7.22011	1.09691	6.79588	6.79588	5.54407	1.09691	6.57403
BD51	K	New York	Other organic	Unused	ON	sawdust	490	2018-02-14	4.32	0.908882	0.00729738	Free stall	mattress	1200	0.16	84736	70733	72611	58025	53955	52554	459715	1365	143.223	0.856501	20	3.34891	0.523703	39	5.37721	0.559632	430	36.8859	0.735808	3.35698	1.09691	1.09691	3.30103	2.09691	1.09691	2.17609
BD52	K	New York	Other organic	Used	ON	sawdust	490	2018-02-14	8.13	0.854549	0.0179092	Free stall	mattress	1200	0.16	82981	67377	69201	57747	55187	55139	7562854	1403	229.378	0.880158	20	2.4418	0.408454	29	3.87449	0.516746	275	37.4159	0.728735	6.19361	1.09691	6.18327	4.30103	3.17609	1.09691	4.18327
BD75	L	Wisconsin	Other organic	Unused	ON	Rice hulls	990	2018-01-19	6.535	0.899783	0.181095	Free stall	mattress	1200	0.16	108098	93280	93891	90239	84282	84282	60893252	322	20.8794	0.660422	13	2.12558	0.409592	21	3.8066	0.499996	130	7.86886	0.54675	6.52827	1.09691	1.09691	6.21748	1.09691	1.09691	6.23679
BD76	L	Wisconsin	Other organic	Used	ON	Rice hulls	990	2018-01-19	6.375	0.90471	0.186106	Free stall	mattress	1200	0.18	77505	63250	65482	53811	51399	51300	11047387	1076	128.447	0.847708	18	3.94119	0.557009	29	6.51477	0.639192	269	40.76	0.748648	6.07096	5.57403	5.24304	5.69897	1.09691	1.09691	5.10551
BD115	M	Washington	Other organic	Unused	ON	shavings	1000	2018-02-15	5.43	0.419734	0.00389732	Free stall	Concrete surface	1200	0.15	76598	66030	66523	61286	48979	48445	5935001	285	19.6321	0.712129	10	1.06696	0.0792515	18	1.479	0.226396	87	5.22039	0.468267	6.36642	1.09691	1.09691	5.57403	6	1.09691	5.97772
BD116	M	Washington	Other organic	Used	ON	shavings	1000	2018-02-15	9.705	0.545886	0.211544	Free stall	Concrete surface	1200	0.12	75094	58571	62063	45006	42705	42195	39447722	1292	277.892	0.882367	25	4.86175	0.596221	58	8.5556	0.635112	445	71.9112	0.797154	6.97081	1.09691	1.09691	6.79588	5	1.09691	6.47712
BD19	N	Idaho	Manure solids	Unused	RMS	Composted	2080	2018-02-15	9.62	0.72762	0.800697	Free stall	Deep bedded	800	0.23	83021	65239	68326	51469	47508	47370	31432346	1055	116.352	0.823635	23	5.75498	0.621925	51	12.0361	0.708151	392	33.3557	0.760639	5.5795	4.24304	1.09691	5.54407	1.09691	1.09691	4.08814
BD20	N	Idaho	Manure solids	Used	RMS	Composted	2080	2018-02-15	9.72	0.776837	0.690298	Free stall	Deep bedded	800	0.23	71971	55386	59050	40495	36794	36739	25962657	1059	103.206	0.835631	21	5.35481	0.611399	54	9.18115	0.651765	472	39.7418	0.788494	6.85432	1.09691	5.86034	6.79588	2.39794	1.09691	5.24304
BD27	O	Idaho	Manure solids	Unused	RMS	Digested	6927	2018-02-28	9.45	0.219241	0.254006	Free stall	mattress	1200	0.21	101000	80831	85063	63115	55849	55261	16720137	1076	171.153	0.844597	25	4.7157	0.599087	61	7.94729	0.624922	400	48.0742	0.770727	6.82607	4.39794	1.09691	6.79588	1.09691	1.09691	5.62839
BD28	O	Idaho	Manure solids	Used	RMS	Digested	6927	2018-02-28	9.795	0.32538	0.165107	Free stall	mattress	1200	0.2	101457	82026	86018	67865	64187	64153	1283213707	1449	217.612	0.86163	25	4.48167	0.573956	52	6.00464	0.586082	455	55.2087	0.769257	6.95191	1.09691	5.77815	6.79588	3.24304	1.09691	6.32222
BD55	P	Idaho	Manure solids	Unused	RMS	Composted /also digested	1900	2018-02-16	9.455	0.753775	0.706257	Free stall	mattress	800	0.22	95603	75118	78332	59360	55896	55653	27024165	1304	123.277	0.836531	24	5.78153	0.60285	55	10.5588	0.671891	472	44.3367	0.821018	6.8537	5	4.57403	6.79588	3.39794	1.09691	5.87506
BD56	P	Idaho	Manure solids	Used	RMS	Composted /also digested	1900	2018-02-16	9.395	0.811155	0.711007	Free stall	mattress	800	0.24	97403	73700	78643	53445	48700	48623	29929981	1386	139.431	0.837763	27	5.7016	0.58591	61	9.39274	0.627057	492	47.8291	0.794263	6.86776	5	5.86034	6.79588	1.09691	1.09691	5.47712
BD79	Q	California	Manure solids	Unused	RMS	digested	9650	2018-02-27	8.255	0.824643	0.191765	Free stall	Deep bedded	1200	0.1	109393	89519	92085	74874	71405	70956	43456700	1407	142.211	0.837934	19	4.43629	0.59275	46	6.3591	0.576155	494	45.2774	0.747287	6.27818	1.09691	1.09691	6.23679	3.39794	1.09691	5.23045
BD80	Q	California	Manure solids	Used	RMS	digested	9650	2018-02-27	9.3	0.40213	0.254388	Free stall	Deep bedded	1200	0.13	108139	88597	92264	71773	67404	67299	89216242	1480	183.886	0.843615	25	4.82174	0.562063	50	6.47414	0.57215	502	49.4105	0.762738	7.09711	1.09691	1.09691	6.79588	3.75967	1.09691	6.79588
BD103	R	California	Manure solids	Unused	RMS	Composted	5000	2018-02-15	8.19	0.742148	0.57411	Free stall	Deep bedded	800	0.19	69328	52435	55032	38045	35588	35097	39233020	1047	197.859	0.87664	23	4.91548	0.571852	55	7.58823	0.618378	422	67.8897	0.814718	6.80127	1.09691	3.87506	6.79588	2.74036	1.09691	4.8451
BD104	R	California	Manure solids	Used	RMS	Composted	5000	2018-02-15	9.495	0.769685	0.380911	Free stall	Deep bedded	800	0.18	52901	40923	43173	31980	27510	27455	74921079	761	58.0295	0.814963	24	4.22054	0.514998	43	5.12168	0.534186	350	28.0486	0.733943	6.96237	6.23045	5.47712	6.79588	4.65321	1.09691	5.94201
BD3	S	indiana	Recycled inorganic	Unused	RSA	Don't know	830	2018-02-09	9.55	0.88001	0.966932	Free stall	Deep bedded	800	0.25	77029	66357	67339	60077	54962	54892	36619428	921	43.3903	0.754703	18	3.83542	0.498869	35	4.93415	0.510198	342	16.1943	0.647466	5.87731	3.39794	4.91645	5.81291	2.17609	1.09691	4.273
BD4	S	indiana	Recycled inorganic	Used	RSA	Don't know	830	2018-02-09	9.83	0.966917	0.960363	Free stall	Deep bedded	800	0.25	94348	76224	80211	60232	52344	52334	44815085	1168	134.806	0.828707	22	4.88746	0.578575	43	6.23774	0.589214	391	50.6787	0.771672	6.85452	3.39794	5.57403	6.79588	3	1.09691	5.72016
BD33	T	Wisconsin	Recycled inorganic	Unused	RSA	Don't know	2600	2018-03-07	9.465	0.926671	0.953752	Free stall	Deep bedded	800	0.27	102165	86374	87954	78461	71219	71028	7638082	1055	38.1899	0.744362	20	3.99136	0.520964	40	5.07909	0.523081	403	15.6699	0.64157	6.11143	4.17609	4.67669	6.07918	1.09691	1.09691	4.47712
BD34	T	Wisconsin	Recycled inorganic	Used	RSA	Don't know	2600	2018-03-07	9.68	0.951543	0.949027	Free stall	Deep bedded	800	0.28	77612	63062	65273	53252	48997	48974	59131896	909	110.366	0.82641	21	4.98964	0.593871	47	6.44802	0.575824	365	46.6391	0.746923	6.87944	5.47712	5.90309	6.79588	3	1.09691	5.35218
BD73	U	Idaho	Manure solids	Unused	RMS	Composted	3750	2018-02-14	9.63	0.704248	0.768863	Free stall	Deep bedded	800	0.24	117755	92660	96387	73940	65579	65245	27450562	1177	69.1937	0.76609	26	5.35446	0.606147	63	10.9348	0.678873	403	23.1332	0.712985	4.24551	1.09691	1.09691	4.24304	1.09691	1.09691	2
BD74	U	Idaho	Manure solids	Used	RMS	Composted	3750	2018-02-14	9.73	0.851201	0.759588	Free stall	Deep bedded	800	0.23	94995	76699	79622	62305	48908	48834	75035710	826	42.4335	0.724125	19	4.64903	0.585552	52	6.84509	0.580004	346	18.4219	0.620091	7.09784	3.17609	6.79588	6.79588	2.43933	1.09691	4.39794
BD81	V	indiana	Recycled inorganic	Unused	RSA	Don't know	4000	2018-02-16	9.78	0.924305	0.982103	Free stall	Deep bedded	800	0.32	106903	90364	91512	83596	76824	76783	171382003	849	48.8308	0.75366	22	3.6561	0.469207	38	4.5049	0.498921	334	15.4082	0.644272	5.90478	1.09691	4.8893	5.8451	2.79588	1.09691	4.39794
BD82	V	indiana	Recycled inorganic	Used	RSA	Don't know	4000	2018-02-16	9.92	0.939389	0.965946	Free stall	Deep bedded	800	0.32	123783	102593	105088	90189	84676	84611	64114038	1369	130.149	0.818702	27	4.87536	0.540702	52	6.34752	0.572408	475	47.4884	0.738524	6.86482	5.39794	5.72016	6.79588	2.09691	1.09691	5.47712
BD43	W	Wisconsin	New inorganic	Unused	NSA	River sand	2300	2018-01-17	8.945	0.966912	0.978555	Free stall	Deep bedded	800	0.26	3904	2663	2816	2473	1673	1591	5544	25	11.0302	0.851528	7	2.07396	0.541195	10	2.69115	0.600169	19	5.05358	0.701611	4.6994	1.09691	1.09691	4.69897	1.09691	1.09691	1.69897
BD44	W	Wisconsin	New inorganic	Used	NSA	River sand	2300	2018-01-17	9.385	0.96313	0.961371	Free stall	Deep bedded	800	0.26	72959	60807	62238	53568	43659	43659	4771572	500	53.7708	0.772846	17	4.2989	0.595846	28	5.01563	0.585595	230	28.1484	0.714517	7.11983	1.09691	6.79588	6.79588	3.39794	1.09691	5.8293
BD111	X	Washington	Other organic	Unused	ON	shavings	824	2018-02-16	8.06	0.903531	0.0105361	Free stall	Deep bedded	1200	0.11	17648	11254	11480	10221	7929	7923	274654	112	9.1438	0.66998	8	1.16354	0.177298	11	1.16369	0.159214	67	4.52462	0.531133	4.82769	2.39794	3	4.72016	3.24304	1.09691	4.07004
BD112	X	Washington	Other organic	Used	ON	shavings	824	2018-02-16	9.755	0.662635	0.0356052	Free stall	Deep bedded	1200	0.13	62048	49644	51455	41021	37785	37775	926242033	926	119.64	0.83711	20	4.16917	0.519178	40	5.24024	0.520404	360	42.6281	0.739275	7.31133	6.79588	6.79588	6.79588	4.47712	1.09691	6.23045
BD87	Y	Wisconsin	Other organic	Unused	ON	sawdust	1150	2018-03-02	4.215	0.920135	0.00336914	Free stall	mattress	1200	0.1	29652	24919	25257	24497	22525	22525	1912	211	5.88273	0.626461	12	2.94291	0.546849	20	3.10645	0.53231	131	3.55801	0.89567	1.09691	1.09691	1.09691	1.09691	1.09691	1.09691	1.09691
BD88	Y	Wisconsin	Other organic	Used	ON	sawdust	1150	2018-03-02	8.105	0.863049	0.114325	Free stall	mattress	1200	0.12	92258	74822	78156	60912	55381	55307	98481429	1160	170.661	0.85748	13	2.98109	0.542905	22	4.42148	0.592793	251	33.237	0.728163	5.90796	3.87506	5.43933	5.72016	2.43933	1.09691	3.09691
BD13	Z	oregon	Recycled inorganic	Unused	RSA	Don't know	9388	2018-02-06	9.155	0.910097	0.985089	Free stall	Deep bedded	800	0.26	72032	57923	59689	49973	47726	47616	86692046	724	136.159	0.854343	16	4.16298	0.621208	27	5.83777	0.645776	277	44.7831	0.783896	6.49554	1.09691	1.09691	6.39794	4.74036	1.09691	5.75967
BD14	Z	oregon	Recycled inorganic	Used	RSA	Don't know	9388	2018-02-06	8.71	0.967667	0.969549	Free stall	Deep bedded	800	0.24	99610	81359	84168	67361	59239	59211	58389780	1150	118.36	0.809658	23	4.68411	0.553779	43	5.71941	0.557129	418	52.6172	0.761176	7.04727	1.09691	1.09691	6.79588	5.17609	1.09691	6.67669
BD21	AA	texas	New inorganic	Unused	NSA	River sand	1900	2018-01-25	9.59	0.966802	0.992486	Free stall	Deep bedded	800	0.24	83984	64918	67968	46571	43917	42735	2345661	1641	141.661	0.858428	32	4.80467	0.546265	87	8.89583	0.628664	561	44.2112	0.746058	6.19798	4.87506	4	6.16879	1.39794	1.09691	4.24304
BD22	AA	texas	New inorganic	Used	NSA	River sand	1900	2018-01-25	7.88	0.919152	0.959863	Free stall	Deep bedded	800	0.23	77568	63127	64971	52323	44335	44302	63678445	652	64.2828	0.785297	20	4.09901	0.536866	42	5.74703	0.574077	305	36.8896	0.73032	7.03483	5.39794	6.43136	6.79588	4.54407	1.09691	6.20412
BD97	BB	New York	Recycled inorganic	Unused	RSA	River sand	1250	2018-01-17	9.285	0.947177	0.97237	Free stall	Deep bedded	800	0.31	65688	54527	55250	49396	47708	47688	58009872	894	33.8279	0.761302	23	2.86699	0.422695	52	3.58201	0.47254	397	18.4446	0.676719	7.10209	4.87506	4.87506	6.79588	1.87506	1.09691	6.79588
BD98	BB	New York	Recycled inorganic	Used	RSA	River sand	1250	2018-01-17	9.825	0.941082	0.959144	Free stall	Deep bedded	800	0.26	43722	36164	37453	30165	27316	27310	54184678	525	66.735	0.809677	17	4.73103	0.604929	31	5.86923	0.610011	254	37.8786	0.770386	7.13762	3.39794	6.79588	6.79588	2.87506	1.09691	6.08814
BD9	CC	Washington	Other organic	Unused	ON	shavings	560	2018-02-13	4.91	0.621034	0.00624965	Free stall	Concrete surface	800	0.15	77535	64417	66023	52011	45008	43786	623532	725	65.4145	0.808566	17	2.31719	0.460118	31	4.10325	0.520598	263	24.7254	0.685784	4.05212	1.39794	1.09691	3.67669	3	1.09691	3.74036
BD10	CC	Washington	Other organic	Used	ON	shavings	560	2018-02-13	9.2	0.525677	0.0625881	Free stall	Concrete surface	800	0.15	78710	62729	66069	48626	45398	45398	1252160209	1027	160.833	0.844364	20	4.53023	0.556943	38	5.97755	0.582668	353	50.5739	0.770095	7.1038	1.09691	5.09691	6.79588	4.87506	1.09691	6.79588
BD29	DD	Wisconsin	Other organic	Unused	ON	sawdust	1025	2018-01-22	4.275	0.899651	0.00469232	Free stall	mattress	1200	0.07	94502	84281	84528	82065	80166	80166	33409	480	8.04591	0.513942	12	1.71356	0.355922	24	1.86128	0.332167	236	5.44175	0.410961	1.39794	1.09691	1.09691	1.39794	1.09691	1.09691	1.09691
BD30	DD	Wisconsin	Other organic	Used	ON	sawdust	1025	2018-01-22	7.49	0.578675	0.0359184	Free stall	mattress	1200	0.15	108468	89364	92031	77527	73411	73387	68169229	1354	117.441	0.839599	17	2.61578	0.441012	25	4.15835	0.545675	242	36.354	0.733298	6.84705	5.51188	6.79588	5.62839	1.87506	1.09691	4.49831
BD31	EE	Wisconsin	Other organic	Unused	ON	rice hulls	1010	2018-01-15	6.305	0.904696	0.181417	Free stall	mattress	1200	0.2	118880	100258	101560	92573	82573	80504	4299849	621	23.3648	0.668277	22	2.84449	0.436346	39	4.66145	0.479377	282	11.4604	0.583349	6.32222	6.03141	1.09691	4.69897	5.39794	1.09691	5.86034
BD32	EE	Wisconsin	Other organic	Used	ON	rice hulls	1010	2018-01-15	7.11	0.856486	0.182733	Free stall	mattress	1200	0.18	74614	60209	63345	48261	45631	45486	45787888	1074	148.909	0.860827	18	3.75439	0.550476	28	6.14083	0.630263	275	43.5387	0.761743	6.899	5.65321	6.79588	5.75967	5.30103	1.09691	5.65321
BD121	FF	minnesota	Other organic	Unused	ON	shavings	1014	2018-12-22	4.695	0.919924	0.00444274	Free stall	mattress	800	0.11	102897	87657	88300	82458	79221	75033	26540	1350	80.5361	0.824098	17	2.29361	0.41181	45	2.35918	0.348195	370	26.0285	0.698416	1.09691	1.09691	1.09691	1.09691	1.09691	1.09691	1.09691
BD122	FF	minnesota	Other organic	Used	ON	shavings	1014	2018-12-22	7.62	0.786558	0.0183814	Free stall	mattress	800	0.11	104230	84121	87187	70000	62692	62635	85684288	1216	91.7486	0.817379	18	2.86483	0.469235	27	5.11666	0.57133	275	27.3643	0.698957	6.84804	6.79588	5.81291	4.87506	3.39794	1.09691	4.8451
BD25	GG	minnesota	Manure solids	Unused	RMS	Raw	1171	2018-12-21	9.175	0.331229	0.151733	Free stall	mattress	1200	0.23	85767	69773	73350	55784	49469	49415	108403018	806	111.187	0.823045	18	4.00024	0.574461	30	5.31604	0.61764	320	32.599	0.723605	7.13751	1.09691	6.79588	6.79588	1.09691	1.09691	6.08814
BD26	GG	minnesota	Manure solids	Used	RMS	Raw	1171	2018-12-21	9.335	0.38044	0.160355	Free stall	mattress	1200	0.19	95915	77355	81367	60049	56030	55841	48569801	1146	196.963	0.852658	21	3.90006	0.553598	42	5.54318	0.583717	426	41.6141	0.739638	7.273	1.09691	6.79588	6.79588	1.09691	1.09691	6.79588
BD57	HH	Wisconsin	Manure solids	Unused	RMS	Digested	3200	2018-01-19	9.595	0.573067	0.131564	Free stall	Deep bedded	1200	0.09	69276	56365	58554	49470	45760	45490	11306895	673	66.3313	0.785709	24	4.38648	0.613814	49	5.2886	0.584559	274	29.8406	0.681564	4.72078	1.09691	1.09691	4.72016	1.09691	1.09691	1.87506
BD58	HH	Wisconsin	Manure solids	Used	RMS	Digested	3200	2018-01-19	9.19	0.576104	0.131928	Free stall	Deep bedded	1200	0.09	116614	96190	98687	83703	74544	74391	32377961	731	90.1104	0.790592	21	4.21195	0.529392	42	5.39815	0.543389	316	40.3537	0.735158	6.89845	1.09691	1.09691	6.79588	4.17609	1.09691	6.21748
BD61	II	Washington	Manure solids	Unused	RMS	Composted	1524	2018-02-13	9.33	0.344116	0.0941591	Free stall	Concrete surface	800	0.15	108551	89099	92715	74304	64922	64915	1397536385	878	84.3405	0.794393	21	3.45485	0.488937	38	5.32339	0.573831	359	29.9561	0.705887	7.03743	5.57403	5.57403	6.79588	5.17609	1.09691	6.57403
BD62	II	Washington	Manure solids	Used	RMS	Composted	1524	2018-02-13	9.74	0.435876	0.117505	Free stall	Concrete surface	800	0.13	91320	74781	78059	60745	58066	58059	957412675	1110	183.149	0.854108	24	4.36697	0.565626	53	6.70083	0.590548	438	68.5172	0.781003	7.27473	1.09691	6.79588	6.79588	4.87506	1.09691	6.79588
BD89	JJ	California	Manure solids	Unused	RMS	Raw/ dried (sun)	2300	2018-04-16	9.27	0.838433	0.508462	Free stall	Deep bedded	1200	0.19	116300	94647	97469	79551	75364	75038	23838294	1501	186.581	0.841885	28	4.43937	0.518094	53	6.95649	0.599294	539	49.627	0.757786	6.80739	1.09691	1.09691	6.79588	2.39794	2.39794	5.22401
BD90	JJ	California	Manure solids	Used	RMS	Raw/ dried (sun)	2300	2018-04-16	8.93	0.616247	0.336479	Free stall	Deep bedded	1200	0.18	102170	82987	86693	66943	53015	52983	753170252	831	64.4605	0.768902	16	4.03499	0.540506	29	4.77793	0.520181	317	23.4594	0.680184	7.00966	5.30103	6.45484	6.79588	5.72016	1.09691	5.60206
BD69	KK	Michigan	Recycled inorganic	Unused	RSA	Don't know	1472	2018-02-14	8.915	0.957234	0.987537	Free stall	Deep bedded	800	0.29	1378	524	641	422	2	2	1667	#N/A	#N/A	#N/A	#N/A	#N/A	#N/A	#N/A	#N/A	#N/A	#N/A	#N/A	#N/A	5.53687	1.09691	4.24304	5.51188	1.09691	1.09691	3.24304
BD70	KK	Michigan	Recycled inorganic	Used	RSA	Don't know	1472	2018-02-14	9.585	0.972093	0.979837	Free stall	Deep bedded	800	0.32	112531	94669	96745	82987	74199	74116	8309031	1003	87.8091	0.787785	17	4.33337	0.574474	36	5.21471	0.559282	340	35.839	0.727861	6.95792	6.36173	5.35218	6.79588	3.17609	1.09691	5.47712
BD39	LL	Michigan	Recycled inorganic	Unused	RSA	Don't know	1500	2018-03-14	8.935	0.821215	0.972359	Free stall	Deep bedded	800	0.39	98617	83453	84767	74709	63893	63826	205166329	690	25.3927	0.694003	20	3.64534	0.476214	34	5.03617	0.526433	280	14.6042	0.613063	6.39794	4.09691	6.07004	6.10551	1.09691	1.09691	4.57403
BD40	LL	Michigan	Recycled inorganic	Used	RSA	Don't know	1500	2018-03-14	9.845	0.909115	0.973752	Free stall	Deep bedded	800	0.36	112159	89671	94517	73573	65902	65863	483364204	1273	125.191	0.829234	24	5.48184	0.612421	53	7.68086	0.638253	443	54.6659	0.750882	6.70993	4.87506	5.35218	6.6744	2.39794	1.09691	5.01072
BD71	MM	texas	New inorganic	Unused	NSA	Silica sand	4700	2018-01-16	9.105	0.97481	0.993712	Free stall	Deep bedded	800	0.22	117743	92118	95723	69997	66899	64346	1161633	2565	611.188	0.914033	33	4.74217	0.543781	98	14.3117	0.674567	615	60.659	0.808624	4.93563	1.09691	3	4.92942	1.09691	1.09691	2.35218
BD72	MM	texas	New inorganic	Used	NSA	Silica sand	4700	2018-01-16	9.705	0.894878	0.971391	Free stall	Deep bedded	800	0.21	98599	79759	82796	65544	56691	56683	1282088937	1064	111.876	0.811096	25	4.70284	0.541373	47	6.0975	0.556629	420	48.5026	0.747288	6.85756	4.87506	5.8451	6.79588	3.57403	1.09691	5.24304
BD45	NN	Wisconsin	Recycled inorganic	Unused	RSA	River sand	2031	2018-01-15	9.225	0.944697	0.974685	Free stall	Deep bedded	800	0.34	104169	88011	89385	80728	77867	77867	48483	1173	81.1865	0.794985	19	4.01848	0.519518	35	5.1906	0.565148	363	37.9043	0.72448	6.19007	1.09691	4.24304	6.18327	2.75967	1.09691	3.77815
BD46	NN	Wisconsin	Recycled inorganic	Used	RSA	River sand	2031	2018-01-15	9.385	0.983015	0.970409	Free stall	Deep bedded	800	0.34	73599	61828	63255	55232	51780	51778	237127538	776	81.5593	0.814864	16	3.99574	0.573505	30	4.79149	0.579901	315	40.1983	0.741906	6.94939	1.09691	5.81291	6.79588	5	1.09691	6.27875
BD77	OO	California	New inorganic	Unused	NSA	River sand	2021	2018-02-07	9.13	0.959697	0.989765	Free stall	Deep bedded	800	0.25	50549	43190	43460	42565	39306	38580	74392	348	64.2909	0.897343	14	3.45012	0.620521	33	5.91244	0.661113	172	38.9859	0.834552	6.24925	1.09691	3.87506	6.22401	2.30103	1.09691	4.96614
BD78	OO	California	New inorganic	Used	NSA	River sand	2021	2018-02-07	9.5	0.897537	0.971268	Free stall	Deep bedded	800	0.26	93607	76709	79236	64199	58129	57920	50250902	1040	120.637	0.829508	20	3.93272	0.547288	44	6.06718	0.570791	395	37.1015	0.732318	7.10806	1.09691	1.09691	6.79588	5.51188	1.09691	6.79588
BD117	PP	Idaho	New inorganic	Unused	NSA	Silica sand	4800	2018-01-23	9.42	0.924755	0.989901	Free stall	Deep bedded	800	0.3	2081	1027	1170	908	232	232	5041	#N/A	#N/A	#N/A	#N/A	#N/A	#N/A	#N/A	#N/A	#N/A	#N/A	#N/A	#N/A	2.69897	1.09691	1.09691	2.69897	1.09691	1.09691	1.09691
BD118	PP	Idaho	New inorganic	Used	NSA	Silica sand	4800	2018-01-23	9.175	0.900505	0.976312	Free stall	Deep bedded	800	0.31	112144	92726	95004	80098	59622	59622	1579475391	714	45.3361	0.743483	20	4.51454	0.573125	32	5.05495	0.574043	286	25.3987	0.688885	7.03743	1.09691	1.09691	6.79588	1.09691	1.09691	6.66745
BD47	QQ	Wisconsin	Manure solids	Unused	RMS	Digested	5300	2018-02-28	9.755	0.632703	0.110983	Free stall	Deep bedded	1200	0.1	69314	59209	60208	56000	54784	54441	185243307	645	63.163	0.770684	20	2.84911	0.490297	39	5.1371	0.536426	279	24.0189	0.677809	6.83743	5	5.57403	6.79588	1.09691	1.09691	5.18327
BD48	QQ	Wisconsin	Manure solids	Used	RMS	Digested	5300	2018-02-28	9.585	0.601629	0.11296	Free stall	Deep bedded	1200	0.1	85449	71397	73041	64112	60538	59824	118463614	747	80.0414	0.785461	24	3.02193	0.509829	47	5.59713	0.555115	312	31.7424	0.699317	6.96379	5.09691	5.09691	6.79588	4.87506	1.09691	6.41913
BD91	RR	minnesota	Other organic	Unused	ON	Shavings	540	2018-12-21	4.655	0.889222	0.00462822	Free stall	mattress	1200	0.06	119680	99512	102094	86577	73723	70702	202666	1203	66.9687	0.778838	26	3.33244	0.445472	57	5.32338	0.483336	443	25.0537	0.677935	3.6902	1.09691	2.87506	3.39794	2.39794	1.09691	3.14613
BD92	RR	minnesota	Other organic	Used	ON	Shavings	540	2018-12-21	7.155	0.807317	0.0344086	Free stall	mattress	1200	0.09	65517	54022	55851	45364	43131	43125	75864444	1117	144.676	0.856885	16	2.56275	0.457318	25	4.09205	0.559216	235	37.3816	0.743268	5.37744	5.01072	5.0607	4.30103	2	1.09691	2.94201
NTC1	Lab	NA	NA	NA	Negative	NA	NA	NA	NA	NA	NA	NA	NA	NA	NA	2527	1229	1326	1047	326	326	280142	NA	NA	NA	NA	NA	NA	NA	NA	NA	NA	NA	NA	NA	NA	NA	NA	NA	NA	NA
MOCK100	Zymo	NA	NA	NA	Positive	NA	NA	NA	NA	NA	NA	NA	NA	800	200	3901	2730	2833	2576	1655	1655	3828	NA	NA	NA	NA	NA	NA	NA	NA	NA	NA	NA	NA	NA	NA	NA	NA	NA	NA	NA

## Sheet: Table S2
Table S2. ASVs assigned to each taxonomic level
Taxonomic rank	Characterized ASVs	Unassigned ASVs	Percentage assigned ASVs out of all ASVs
Kingdom	31560	16	0.9994
Phylum	31206	370	0.988
Class	30923	653	0.979
Order	28991	2585	0.918
Family	25883	5693	0.82
Genus	18497	13079	0.586
Species	1103	30473	0.035

## Sheet: Table S3
Table S3. Read counts and MeanAbundance of assigned species stratified by sample ID
BeddingType	Bedding Condition	SampleID	Genus	Species	Count	MeanAbundance
NSA	Unused	BD21	Planomicrobium	okeanokoites	576	0.0134784
NSA	Unused	BD21	Planomicrobium	stackebrandtii	531	0.0124254
NSA	Unused	BD21	Turicibacter	sanguinis	322	0.00753481
NSA	Unused	BD21	Corynebacterium_1	marinum	226	0.00528841
NSA	Unused	BD21	Planococcus	donghaensis	203	0.00475021
NSA	Unused	BD21	Planomicrobium	chinense	160	0.003744
NSA	Unused	BD21	Planomicrobium	glaciei	142	0.0033228
NSA	Unused	BD21	Corynebacterium_1	maris	119	0.0027846
NSA	Unused	BD21	Skermanella	aerolata	83	0.0019422
NSA	Unused	BD21	Psychrobacter	luti	76	0.0017784
NSA	Unused	BD21	Psychrobacter	maritimus	66	0.0015444
NSA	Unused	BD21	Corynebacterium_1	efficiens	65	0.001521
NSA	Unused	BD21	Jeotgalibaca	dankookensis	63	0.0014742
NSA	Unused	BD21	Dietzia	maris	59	0.0013806
NSA	Unused	BD21	Acinetobacter	lwoffii	54	0.0012636
NSA	Unused	BD21	Kocuria	rosea	54	0.0012636
NSA	Unused	BD21	Nitrosospira	briensis	51	0.0011934
NSA	Unused	BD21	Pedobacter	duraquae	45	0.001053
NSA	Unused	BD21	Nitrospira	nitrificans	42	0.000982801
NSA	Unused	BD21	Psychrobacter	fulvigenes	42	0.000982801
NSA	Unused	BD21	Lysobacter	niabensis	41	0.000959401
NSA	Unused	BD21	Paenibacillus	castaneae	37	0.000865801
NSA	Unused	BD21	Sporacetigenium	mesophilum	35	0.000819001
NSA	Unused	BD21	Stenotrophobacter	namibiensis	35	0.000819001
NSA	Unused	BD21	Kaistia	granuli	34	0.000795601
NSA	Unused	BD21	Pedobacter	bambusae	34	0.000795601
NSA	Unused	BD21	Romboutsia	sedimentorum	34	0.000795601
NSA	Unused	BD21	Microvirga	aerophila	33	0.000772201
NSA	Unused	BD21	Archangium	gephyra	31	0.000725401
NSA	Unused	BD21	Microbacterium	murale	30	0.000702001
NSA	Unused	BD21	Nocardiopsis	alkaliphila	27	0.000631801
NSA	Unused	BD21	Azohydromonas	riparia	25	0.000585001
NSA	Unused	BD21	Cupriavidus	necator	25	0.000585001
NSA	Unused	BD21	Psychrobacter	phenylpyruvicus	25	0.000585001
NSA	Unused	BD21	Bacillus	longiquaesitum	24	0.000561601
NSA	Unused	BD21	Massilia	glaciei	24	0.000561601
NSA	Unused	BD21	Microvirga	aerilata	24	0.000561601
NSA	Unused	BD21	Blastococcus	aggregatus	23	0.000538201
NSA	Unused	BD21	Reyranella	soli	23	0.000538201
NSA	Unused	BD21	Paenisporosarcina	macmurdoensis	20	0.000468
NSA	Unused	BD21	Lysobacter	koreensis	19	0.0004446
NSA	Unused	BD21	Steroidobacter	agariperforans	19	0.0004446
NSA	Unused	BD21	Nannocystis	exedens	18	0.0004212
NSA	Unused	BD21	Devosia	submarina	17	0.0003978
NSA	Unused	BD21	Nocardioides	alpinus	17	0.0003978
NSA	Unused	BD21	Phycicoccus	aerolatum	17	0.0003978
NSA	Unused	BD21	Sorangium	cellulosum	17	0.0003978
NSA	Unused	BD21	Luteolibacter	gellanilyticus	16	0.0003744
NSA	Unused	BD21	Nitrobacter	vulgaris	15	0.000351
NSA	Unused	BD21	Pontibacter	humi	14	0.0003276
NSA	Unused	BD21	Labrys	wisconsinensis	13	0.0003042
NSA	Unused	BD21	Actinocorallia	aurantiaca	12	0.0002808
NSA	Unused	BD21	Desemzia	incerta	12	0.0002808
NSA	Unused	BD21	Nibribacter	koreensis	12	0.0002808
NSA	Unused	BD21	Nocardioides	oleivorans	12	0.0002808
NSA	Unused	BD21	Novibacillus	thermophilus	12	0.0002808
NSA	Unused	BD21	Pseudoxanthomonas	daejeonensis	11	0.0002574
NSA	Unused	BD21	Agromyces	albus	10	0.000234
NSA	Unused	BD21	Polaromonas	aquatica	10	0.000234
NSA	Unused	BD21	Rhodococcus	rhodochrous	10	0.000234
NSA	Unused	BD21	Saccharomonospora	azurea	10	0.000234
NSA	Unused	BD21	Salinicoccus	alkaliphilus	10	0.000234
NSA	Unused	BD21	Arenimonas	daejeonensis	9	0.0002106
NSA	Unused	BD21	Chryseobacterium	antarcticum	9	0.0002106
NSA	Unused	BD21	Reyranella	terrae	9	0.0002106
NSA	Unused	BD21	Desulfovibrio	africanus	7	0.0001638
NSA	Unused	BD21	Planococcus	psychrotoleratus	7	0.0001638
NSA	Unused	BD21	Sporosarcina	ureae	7	0.0001638
NSA	Unused	BD21	Lysobacter	terricola	5	0.000117
NSA	Unused	BD21	Methylobacterium	oxalidis	5	0.000117
NSA	Unused	BD21	Sporomusa	sphaeroides	5	0.000117
NSA	Unused	BD21	Glycomyces	algeriensis	4	9.36001e-05
NSA	Unused	BD43	Variovorax	paradoxus	11	0.00691389
NSA	Unused	BD71	Corynebacterium_1	marinum	659	0.0102415
NSA	Unused	BD71	Bacillus	longiquaesitum	140	0.00217574
NSA	Unused	BD71	Corynebacterium_1	efficiens	140	0.00217574
NSA	Unused	BD71	Jeotgalibaca	dankookensis	126	0.00195816
NSA	Unused	BD71	Cellulomonas	flavigena	108	0.00167843
NSA	Unused	BD71	Luteimonas	terricola	88	0.00136761
NSA	Unused	BD71	Acinetobacter	lwoffii	76	0.00118111
NSA	Unused	BD71	Pseudomonas	caeni	63	0.000979082
NSA	Unused	BD71	Bacillus	niacini	57	0.000885836
NSA	Unused	BD71	Microvirga	aerilata	55	0.000854754
NSA	Unused	BD71	Paenibacillus	castaneae	54	0.000839213
NSA	Unused	BD71	Microvirga	lupini	53	0.000823672
NSA	Unused	BD71	Blastococcus	aggregatus	51	0.00079259
NSA	Unused	BD71	Planomicrobium	chinense	51	0.00079259
NSA	Unused	BD71	Mycobacterium	sphagni	49	0.000761508
NSA	Unused	BD71	Archangium	gephyra	47	0.000730426
NSA	Unused	BD71	Paenisporosarcina	macmurdoensis	47	0.000730426
NSA	Unused	BD71	Paenibacillus	alginolyticus	42	0.000652721
NSA	Unused	BD71	Cohnella	arctica	41	0.00063718
NSA	Unused	BD71	Thauera	phenolivorans	41	0.00063718
NSA	Unused	BD71	Kocuria	rosea	40	0.000621639
NSA	Unused	BD71	Planomicrobium	okeanokoites	38	0.000590557
NSA	Unused	BD71	Microvirga	aerophila	37	0.000575016
NSA	Unused	BD71	Psychrobacter	fulvigenes	37	0.000575016
NSA	Unused	BD71	Nocardioides	solisilvae	35	0.000543934
NSA	Unused	BD71	Planomicrobium	stackebrandtii	33	0.000512852
NSA	Unused	BD71	Sphingomonas	oryziterrae	33	0.000512852
NSA	Unused	BD71	Bacillus	asahii	32	0.000497311
NSA	Unused	BD71	Cellulomonas	cellasea	32	0.000497311
NSA	Unused	BD71	Paracoccus	sanguinis	31	0.00048177
NSA	Unused	BD71	Nocardioides	oleivorans	30	0.000466229
NSA	Unused	BD71	Agrococcus	jenensis	25	0.000388525
NSA	Unused	BD71	Romboutsia	sedimentorum	25	0.000388525
NSA	Unused	BD71	Skermanella	aerolata	25	0.000388525
NSA	Unused	BD71	Nocardioides	alpinus	23	0.000357443
NSA	Unused	BD71	Planomicrobium	glaciei	23	0.000357443
NSA	Unused	BD71	Shimazuella	kribbensis	22	0.000341902
NSA	Unused	BD71	Piscicoccus	intestinalis	21	0.000326361
NSA	Unused	BD71	Stenotrophobacter	namibiensis	21	0.000326361
NSA	Unused	BD71	Labrys	wisconsinensis	20	0.00031082
NSA	Unused	BD71	Myxococcus	fulvus	20	0.00031082
NSA	Unused	BD71	Nordella	oligomobilis	18	0.000279738
NSA	Unused	BD71	Aquamicrobium	aerolatum	16	0.000248656
NSA	Unused	BD71	Devosia	submarina	16	0.000248656
NSA	Unused	BD71	Arsenicicoccus	bolidensis	15	0.000233115
NSA	Unused	BD71	Lysinibacillus	alkaliphilus	15	0.000233115
NSA	Unused	BD71	Psychrobacter	phenylpyruvicus	15	0.000233115
NSA	Unused	BD71	Rhizobacter	gummiphilus	15	0.000233115
NSA	Unused	BD71	Roseomonas	fluminis	15	0.000233115
NSA	Unused	BD71	Oceanobacillus	chungangensis	14	0.000217574
NSA	Unused	BD71	Nitrospira	nitrificans	13	0.000202033
NSA	Unused	BD71	Sphingoaurantiacus	polygranulatus	13	0.000202033
NSA	Unused	BD71	Starkeya	novella	13	0.000202033
NSA	Unused	BD71	Sphingomonas	astaxanthinifaciens	12	0.000186492
NSA	Unused	BD71	Geodermatophilus	siccatus	11	0.000170951
NSA	Unused	BD71	Clostridium_sensu_stricto_13	punense	10	0.00015541
NSA	Unused	BD71	Paenibacillus	daejeonensis	10	0.00015541
NSA	Unused	BD71	Tessaracoccus	rhinocerotis	10	0.00015541
NSA	Unused	BD71	Bradyrhizobium	vignae	9	0.000139869
NSA	Unused	BD71	Comamonas	aquatica	9	0.000139869
NSA	Unused	BD71	Facklamia	tabacinasalis	9	0.000139869
NSA	Unused	BD71	Planomicrobium	koreense	9	0.000139869
NSA	Unused	BD71	Rummeliibacillus	pycnus	9	0.000139869
NSA	Unused	BD71	Saccharopolyspora	erythraea	9	0.000139869
NSA	Unused	BD71	Yimella	radicis	9	0.000139869
NSA	Unused	BD71	Jonesia	denitrificans	8	0.000124328
NSA	Unused	BD71	Kosakonia	cowanii	8	0.000124328
NSA	Unused	BD71	Pseudomonas	flexibilis	8	0.000124328
NSA	Unused	BD71	Pseudoxanthomonas	ginsengisoli	8	0.000124328
NSA	Unused	BD71	Sporacetigenium	mesophilum	7	0.000108787
NSA	Unused	BD71	Cupriavidus	respiraculi	6	9.32459e-05
NSA	Unused	BD71	Lysinibacillus	halotolerans	6	9.32459e-05
NSA	Unused	BD71	Stenotrophomonas	koreensis	6	9.32459e-05
NSA	Unused	BD71	Nibrella	saemangeumensis	4	6.21639e-05
NSA	Unused	BD77	Luteimonas	terricola	1216	0.0315189
NSA	Unused	BD77	Corynebacterium_1	marinum	519	0.0134526
NSA	Unused	BD77	Chryseobacterium	haifense	214	0.00554692
NSA	Unused	BD77	Acinetobacter	lwoffii	204	0.00528771
NSA	Unused	BD77	Amycolatopsis	balhimycina	177	0.00458787
NSA	Unused	BD77	Terrabacter	tumescens	146	0.00378434
NSA	Unused	BD77	Sphingobacterium	alimentarium	142	0.00368066
NSA	Unused	BD77	Bacillus	bataviensis	134	0.0034733
NSA	Unused	BD77	Thermus	scotoductus	126	0.00326594
NSA	Unused	BD77	Clostridium_sensu_stricto_1	chromiireducens	118	0.00305858
NSA	Unused	BD77	Devosia	riboflavina	109	0.0028253
NSA	Unused	BD77	Luteibacter	jiangsuensis	99	0.0025661
NSA	Unused	BD77	Ornithinicoccus	hortensis	97	0.00251426
NSA	Unused	BD77	Glutamicibacter	protophormiae	87	0.00225505
NSA	Unused	BD77	Paenibacillus	lautus	85	0.00220321
NSA	Unused	BD77	Stenotrophomonas	koreensis	84	0.00217729
NSA	Unused	BD77	Sphingobacterium	daejeonense	76	0.00196993
NSA	Unused	BD77	Mycobacterium	arabiense	67	0.00173665
NSA	Unused	BD77	Sphingopyxis	solisilvae	65	0.00168481
NSA	Unused	BD77	Arenimonas	malthae	63	0.00163297
NSA	Unused	BD77	Porphyrobacter	tepidarius	63	0.00163297
NSA	Unused	BD77	Sphingomonas	psychrolutea	45	0.00116641
NSA	Unused	BD77	Comamonas	aquatica	36	0.000933126
NSA	Unused	BD77	Corynebacterium	durum	28	0.000725765
NSA	Unused	BD77	Bacillus	longiquaesitum	15	0.000388802
NSA	Used	BD118	Acinetobacter	gandensis	802	0.0134514
NSA	Used	BD118	Brachybacterium	conglomeratum	571	0.009577
NSA	Used	BD118	Streptococcus	parauberis	501	0.00840294
NSA	Used	BD118	Paracoccus	zhejiangensis	266	0.00446144
NSA	Used	BD118	Acinetobacter	johnsonii	182	0.00305256
NSA	Used	BD118	Brachybacterium	paraconglomeratum	162	0.00271712
NSA	Used	BD118	Acinetobacter	lwoffii	161	0.00270035
NSA	Used	BD118	Corynebacterium_1	variabile	156	0.00261648
NSA	Used	BD118	Thauera	phenolivorans	130	0.0021804
NSA	Used	BD118	Sphingobacterium	alimentarium	105	0.0017611
NSA	Used	BD118	Marinobacter	excellens	99	0.00166046
NSA	Used	BD118	Paracoccus	homiensis	98	0.00164369
NSA	Used	BD118	Paracoccus	sanguinis	92	0.00154305
NSA	Used	BD118	Psychrobacter	maritimus	85	0.00142565
NSA	Used	BD118	Psychrobacter	phenylpyruvicus	59	0.000989568
NSA	Used	BD118	Jeotgalibaca	dankookensis	55	0.000922478
NSA	Used	BD118	Sphingobacterium	mizutaii	51	0.000855389
NSA	Used	BD118	Romboutsia	sedimentorum	50	0.000838617
NSA	Used	BD118	Planococcus	donghaensis	49	0.000821844
NSA	Used	BD118	Corynebacterium_1	glutamicum	43	0.00072121
NSA	Used	BD118	Psychrobacter	fulvigenes	42	0.000704438
NSA	Used	BD118	Lactobacillus	coryniformis	40	0.000670893
NSA	Used	BD118	Corynebacterium_1	marinum	39	0.000654121
NSA	Used	BD118	Luteimonas	terricola	38	0.000637349
NSA	Used	BD118	Pseudoclavibacter	faecalis	38	0.000637349
NSA	Used	BD118	Paracoccus	koreensis	37	0.000620576
NSA	Used	BD118	Acinetobacter	haemolyticus	34	0.000570259
NSA	Used	BD118	Empedobacter	stercoris	34	0.000570259
NSA	Used	BD118	Chryseobacterium	haifense	32	0.000536715
NSA	Used	BD118	Kytococcus	sedentarius	28	0.000469625
NSA	Used	BD118	Aquamicrobium	aerolatum	24	0.000402536
NSA	Used	BD118	Fusobacterium	necrophorum	23	0.000385764
NSA	Used	BD118	Aestuariimicrobium	soli	21	0.000352219
NSA	Used	BD118	Citricoccus	nitrophenolicus	21	0.000352219
NSA	Used	BD118	Peptostreptococcus	russellii	20	0.000335447
NSA	Used	BD118	Pseudomonas	flexibilis	19	0.000318674
NSA	Used	BD118	Comamonas	aquatica	17	0.00028513
NSA	Used	BD118	Brevibacterium	pityocampae	15	0.000251585
NSA	Used	BD118	Porphyromonas	levii	13	0.00021804
NSA	Used	BD118	Luteimonas	padinae	11	0.000184496
NSA	Used	BD118	Macellibacteroides	fermentans	10	0.000167723
NSA	Used	BD118	Cellvibrio	fibrivorans	9	0.000150951
NSA	Used	BD118	Clostridium_sensu_stricto_1	neonatale	9	0.000150951
NSA	Used	BD118	Campylobacter	lanienae	8	0.000134179
NSA	Used	BD118	Petrimonas	sulfuriphila	8	0.000134179
NSA	Used	BD118	Devosia	riboflavina	7	0.000117406
NSA	Used	BD118	Shewanella	glacialipiscicola	7	0.000117406
NSA	Used	BD118	Sphingobacterium	daejeonense	7	0.000117406
NSA	Used	BD118	Sphingobacterium	lactis	6	0.000100634
NSA	Used	BD118	Rhodobacter	gluconicum	5	8.38617e-05
NSA	Used	BD118	Caviibacter	abscessus	4	6.70893e-05
NSA	Used	BD118	Bacteroides	graminisolvens	3	5.0317e-05
NSA	Used	BD22	Facklamia	tabacinasalis	944	0.0213083
NSA	Used	BD22	Janibacter	cremeus	281	0.00634283
NSA	Used	BD22	Jeotgalibaca	dankookensis	239	0.00539479
NSA	Used	BD22	Turicibacter	sanguinis	217	0.0048982
NSA	Used	BD22	Jeotgalicoccus	saudimassiliensis	196	0.00442418
NSA	Used	BD22	Psychrobacter	phenylpyruvicus	190	0.00428875
NSA	Used	BD22	Staphylococcus	equorum	179	0.00404045
NSA	Used	BD22	Mesorhizobium	thiogangeticum	109	0.00246039
NSA	Used	BD22	Romboutsia	sedimentorum	106	0.00239267
NSA	Used	BD22	Galbibacter	marinus	105	0.0023701
NSA	Used	BD22	Corynebacterium_1	marinum	96	0.00216694
NSA	Used	BD22	Citricoccus	nitrophenolicus	82	0.00185093
NSA	Used	BD22	Salinicoccus	halodurans	81	0.00182836
NSA	Used	BD22	Brevibacterium	yomogidense	69	0.00155749
NSA	Used	BD22	Acinetobacter	lwoffii	68	0.00153492
NSA	Used	BD22	Planomicrobium	okeanokoites	60	0.00135434
NSA	Used	BD22	Planomicrobium	stackebrandtii	60	0.00135434
NSA	Used	BD22	Corynebacterium_1	maris	56	0.00126405
NSA	Used	BD22	Psychrobacter	fulvigenes	44	0.000993183
NSA	Used	BD22	Brevibacterium	senegalense	35	0.000790032
NSA	Used	BD22	Corynebacterium_1	stationis	33	0.000744887
NSA	Used	BD22	Methylobacter	marinus	33	0.000744887
NSA	Used	BD22	Paracoccus	alcaliphilus	28	0.000632026
NSA	Used	BD22	Nocardioides	solisilvae	27	0.000609453
NSA	Used	BD22	Salinicoccus	kunmingensis	26	0.000586881
NSA	Used	BD22	Salinicoccus	salitudinis	26	0.000586881
NSA	Used	BD22	Luteimonas	mephitis	22	0.000496592
NSA	Used	BD22	Methylocaldum	marinum	22	0.000496592
NSA	Used	BD22	Planococcus	donghaensis	22	0.000496592
NSA	Used	BD22	Clostridium_sensu_stricto_1	disporicum	21	0.000474019
NSA	Used	BD22	Microbacterium	faecale	15	0.000338585
NSA	Used	BD22	Bradymonas	sediminis	13	0.00029344
NSA	Used	BD22	Planomicrobium	glaciei	13	0.00029344
NSA	Used	BD22	Jeotgalibaca	arthritidis	10	0.000225723
NSA	Used	BD22	Olsenella	umbonata	10	0.000225723
NSA	Used	BD22	Oceanobacillus	profundus	9	0.000203151
NSA	Used	BD22	Erysipelotrichaceae_UCG-002	bacterium	8	0.000180579
NSA	Used	BD22	Jonesia	denitrificans	8	0.000180579
NSA	Used	BD22	Sharpea	azabuensis	7	0.000158006
NSA	Used	BD22	Bifidobacterium	choerinum	6	0.000135434
NSA	Used	BD44	Acinetobacter	gandensis	422	0.00966582
NSA	Used	BD44	Luteimonas	terricola	359	0.00822282
NSA	Used	BD44	Psychrobacter	maritimus	346	0.00792506
NSA	Used	BD44	Acinetobacter	indicus	315	0.00721501
NSA	Used	BD44	Brachybacterium	conglomeratum	267	0.00611558
NSA	Used	BD44	Acinetobacter	lwoffii	238	0.00545134
NSA	Used	BD44	Corynebacterium_1	variabile	142	0.00325248
NSA	Used	BD44	Paracoccus	koreensis	113	0.00258824
NSA	Used	BD44	Brachybacterium	paraconglomeratum	88	0.00201562
NSA	Used	BD44	Empedobacter	falsenii	88	0.00201562
NSA	Used	BD44	Paracoccus	homiensis	71	0.00162624
NSA	Used	BD44	Marinobacter	excellens	67	0.00153462
NSA	Used	BD44	Psychrobacter	phenylpyruvicus	61	0.00139719
NSA	Used	BD44	Corynebacterium_1	glutamicum	52	0.00119105
NSA	Used	BD44	Sphingobacterium	alimentarium	52	0.00119105
NSA	Used	BD44	Chryseobacterium	haifense	49	0.00112233
NSA	Used	BD44	Romboutsia	sedimentorum	47	0.00107653
NSA	Used	BD44	Aquamicrobium	aerolatum	46	0.00105362
NSA	Used	BD44	Pseudomonas	formosensis	44	0.00100781
NSA	Used	BD44	Pseudomonas	flexibilis	38	0.000870382
NSA	Used	BD44	Citricoccus	nitrophenolicus	33	0.000755858
NSA	Used	BD44	Empedobacter	brevis	33	0.000755858
NSA	Used	BD44	Pseudoclavibacter	faecalis	33	0.000755858
NSA	Used	BD44	Sanguibacter	massiliensis	33	0.000755858
NSA	Used	BD44	Streptococcus	suis	33	0.000755858
NSA	Used	BD44	Acinetobacter	haemolyticus	32	0.000732953
NSA	Used	BD44	Psychrobacter	fulvigenes	30	0.000687144
NSA	Used	BD44	Sphingobacterium	mizutaii	30	0.000687144
NSA	Used	BD44	Planomicrobium	stackebrandtii	27	0.000618429
NSA	Used	BD44	Mesorhizobium	thiogangeticum	21	0.000481
NSA	Used	BD44	Devosia	riboflavina	17	0.000389381
NSA	Used	BD44	Facklamia	tabacinasalis	17	0.000389381
NSA	Used	BD44	Brevibacterium	senegalense	16	0.000366477
NSA	Used	BD44	Acinetobacter	baylyi	15	0.000343572
NSA	Used	BD44	Jeotgalibaca	dankookensis	15	0.000343572
NSA	Used	BD44	Arthrobacter	alpinus	8	0.000183238
NSA	Used	BD44	Nitrosomonas	mobilis	7	0.000160333
NSA	Used	BD44	Planococcus	psychrotoleratus	6	0.000137429
NSA	Used	BD44	Sphingobacterium	humi	4	9.16191e-05
NSA	Used	BD72	Corynebacterium_1	marinum	1020	0.0179948
NSA	Used	BD72	Psychrobacter	phenylpyruvicus	776	0.0136902
NSA	Used	BD72	Facklamia	tabacinasalis	467	0.0082388
NSA	Used	BD72	Jeotgalibaca	dankookensis	356	0.00628054
NSA	Used	BD72	Brachybacterium	faecium	329	0.00580421
NSA	Used	BD72	Psychrobacter	fulvigenes	316	0.00557486
NSA	Used	BD72	Thauera	phenolivorans	243	0.004287
NSA	Used	BD72	Jeotgalicoccus	saudimassiliensis	221	0.00389888
NSA	Used	BD72	Winogradskyella	crassostreae	219	0.00386359
NSA	Used	BD72	Galbibacter	marinus	192	0.00338726
NSA	Used	BD72	Acinetobacter	lwoffii	168	0.00296385
NSA	Used	BD72	Jonesia	denitrificans	132	0.00232874
NSA	Used	BD72	Peptostreptococcus	russellii	113	0.00199354
NSA	Used	BD72	Luteimonas	terricola	98	0.00172891
NSA	Used	BD72	Acinetobacter	indicus	97	0.00171127
NSA	Used	BD72	Corynebacterium_1	efficiens	84	0.00148193
NSA	Used	BD72	Romboutsia	sedimentorum	75	0.00132315
NSA	Used	BD72	Aquamicrobium	aerolatum	68	0.00119965
NSA	Used	BD72	Nocardioides	solisilvae	66	0.00116437
NSA	Used	BD72	Fermentimonas	caenicola	55	0.000970309
NSA	Used	BD72	Marinobacter	excellens	55	0.000970309
NSA	Used	BD72	Corynebacterium	pollutisoli	50	0.000882099
NSA	Used	BD72	Brevibacterium	senegalense	49	0.000864457
NSA	Used	BD72	Jeotgalibaca	arthritidis	47	0.000829173
NSA	Used	BD72	Paracoccus	alkenifer	44	0.000776247
NSA	Used	BD72	Mesorhizobium	thiogangeticum	42	0.000740963
NSA	Used	BD72	Bacillus	longiquaesitum	40	0.000705679
NSA	Used	BD72	Pseudomonas	flexibilis	38	0.000670395
NSA	Used	BD72	Citricoccus	nitrophenolicus	37	0.000652753
NSA	Used	BD72	Arcobacter	skirrowii	34	0.000599827
NSA	Used	BD72	Corynebacterium_1	variabile	32	0.000564543
NSA	Used	BD72	Paracoccus	sanguinis	29	0.000511617
NSA	Used	BD72	Pelagibacterium	halotolerans	27	0.000476333
NSA	Used	BD72	Staphylococcus	equorum	26	0.000458691
NSA	Used	BD72	Clostridium_sensu_stricto_1	disporicum	22	0.000388123
NSA	Used	BD72	Streptococcus	parauberis	15	0.00026463
NSA	Used	BD72	Luteimonas	mephitis	14	0.000246988
NSA	Used	BD72	Oceanimonas	smirnovii	13	0.000229346
NSA	Used	BD72	Desemzia	incerta	11	0.000194062
NSA	Used	BD72	Devosia	insulae	11	0.000194062
NSA	Used	BD72	Brevibacterium	pityocampae	9	0.000158778
NSA	Used	BD72	Sharpea	azabuensis	9	0.000158778
NSA	Used	BD72	Acholeplasma	laidlawii	7	0.000123494
NSA	Used	BD72	Symbiobacterium	ostreiconchae	5	8.82099e-05
NSA	Used	BD72	Fusobacterium	ulcerans	4	7.05679e-05
NSA	Used	BD72	Nitrosomonas	mobilis	4	7.05679e-05
NSA	Used	BD72	Selenomonas_1	ruminantium	4	7.05679e-05
NSA	Used	BD78	Acinetobacter	lwoffii	1136	0.0196133
NSA	Used	BD78	Chryseobacterium	haifense	565	0.00975483
NSA	Used	BD78	Kurthia	ruminicola	432	0.00745856
NSA	Used	BD78	Glutamicibacter	protophormiae	400	0.00690608
NSA	Used	BD78	Luteimonas	terricola	283	0.00488605
NSA	Used	BD78	Acinetobacter	gandensis	256	0.00441989
NSA	Used	BD78	Devosia	riboflavina	240	0.00414365
NSA	Used	BD78	Jeotgalibaca	dankookensis	214	0.00369475
NSA	Used	BD78	Sphingobacterium	mizutaii	202	0.00348757
NSA	Used	BD78	Corynebacterium_1	marinum	168	0.00290055
NSA	Used	BD78	Stenotrophomonas	koreensis	155	0.0026761
NSA	Used	BD78	Ornithinicoccus	hortensis	154	0.00265884
NSA	Used	BD78	Comamonas	aquatica	153	0.00264158
NSA	Used	BD78	Brevundimonas	terrae	134	0.00231354
NSA	Used	BD78	Sphingobacterium	alimentarium	107	0.00184738
NSA	Used	BD78	Bacillus	longiquaesitum	93	0.00160566
NSA	Used	BD78	Acinetobacter	haemolyticus	73	0.00126036
NSA	Used	BD78	Mesorhizobium	thiogangeticum	73	0.00126036
NSA	Used	BD78	Pseudomonas	flexibilis	59	0.00101865
NSA	Used	BD78	Rhodobacter	gluconicum	53	0.000915055
NSA	Used	BD78	Rhizobacter	gummiphilus	52	0.00089779
NSA	Used	BD78	Gemmobacter	intermedius	51	0.000880525
NSA	Used	BD78	Corynebacterium_1	variabile	49	0.000845994
NSA	Used	BD78	Acinetobacter	variabilis	46	0.000794199
NSA	Used	BD78	Tessaracoccus	rhinocerotis	46	0.000794199
NSA	Used	BD78	Sanguibacter	antarcticus	41	0.000707873
NSA	Used	BD78	Hydrogenophaga	pseudoflava	39	0.000673343
NSA	Used	BD78	Kurthia	massiliensis	38	0.000656077
NSA	Used	BD78	Flavobacterium	cucumis	32	0.000552486
NSA	Used	BD78	Lactococcus	raffinolactis	31	0.000535221
NSA	Used	BD78	Romboutsia	sedimentorum	31	0.000535221
NSA	Used	BD78	Marinobacter	excellens	30	0.000517956
NSA	Used	BD78	Aquamicrobium	aerolatum	29	0.000500691
NSA	Used	BD78	Paracoccus	koreensis	28	0.000483425
NSA	Used	BD78	Cellulomonas	uda	27	0.00046616
NSA	Used	BD78	Lactobacillus	nenjiangensis	27	0.00046616
NSA	Used	BD78	Pseudactinotalea	terrae	27	0.00046616
NSA	Used	BD78	Devosia	albogilva	26	0.000448895
NSA	Used	BD78	Siccibacter	turicensis	26	0.000448895
NSA	Used	BD78	Turicibacter	sanguinis	26	0.000448895
NSA	Used	BD78	Comamonas	testosteroni	24	0.000414365
NSA	Used	BD78	Hydrogenophaga	bisanensis	24	0.000414365
NSA	Used	BD78	Paracoccus	homiensis	24	0.000414365
NSA	Used	BD78	Luteipulveratus	halotolerans	22	0.000379834
NSA	Used	BD78	Mesorhizobium	australicum	22	0.000379834
NSA	Used	BD78	Leucobacter	denitrificans	21	0.000362569
NSA	Used	BD78	Brevundimonas	basaltis	20	0.000345304
NSA	Used	BD78	Cellulomonas	gelida	20	0.000345304
NSA	Used	BD78	Corynebacterium_1	efficiens	19	0.000328039
NSA	Used	BD78	Sphingobacterium	nematocida	19	0.000328039
NSA	Used	BD78	Sphingobacterium	bovisgrunnientis	17	0.000293508
NSA	Used	BD78	Sphingobacterium	daejeonense	17	0.000293508
NSA	Used	BD78	Nocardioides	solisilvae	16	0.000276243
NSA	Used	BD78	Sanguibacter	massiliensis	16	0.000276243
NSA	Used	BD78	Ornithinimicrobium	kibberense	15	0.000258978
NSA	Used	BD78	Pseudomonas	linyingensis	14	0.000241713
NSA	Used	BD78	Acidovorax	defluvii	13	0.000224448
NSA	Used	BD78	Bacteroides	graminisolvens	12	0.000207182
NSA	Used	BD78	Flavobacterium	cauense	12	0.000207182
NSA	Used	BD78	Timonella	senegalensis	12	0.000207182
NSA	Used	BD78	Arcobacter	butzleri	11	0.000189917
NSA	Used	BD78	Acidovorax	facilis	10	0.000172652
NSA	Used	BD78	Proteiniclasticum	ruminis	10	0.000172652
NSA	Used	BD78	Pseudoxanthomonas	mexicana	10	0.000172652
NSA	Used	BD78	Clostridium_sensu_stricto_1	neonatale	8	0.000138122
NSA	Used	BD78	Arcticibacter	pallidicorallinus	7	0.000120856
NSA	Used	BD78	Porphyromonas	levii	7	0.000120856
NSA	Used	BD78	Arenimonas	malthae	6	0.000103591
NSA	Used	BD78	Algoriphagus	resistens	5	8.6326e-05
NSA	Used	BD78	Desemzia	incerta	5	8.6326e-05
NSA	Used	BD78	Flavobacterium	aquimarinum	5	8.6326e-05
NSA	Used	BD78	Sphingobacterium	faecium	5	8.6326e-05
NSA	Used	BD78	Geofilum	rubicundum	4	6.90608e-05
NSA	Used	BD78	Sphingobacterium	alkalisoli	4	6.90608e-05
NSA	Used	BD78	Adhaeribacter	terreus	3	5.17956e-05
NSA	Used	BD78	Peptostreptococcus	russellii	3	5.17956e-05
ON	Unused	BD111	Saccharomonospora	glauca	996	0.12571
ON	Unused	BD111	Saccharomonospora	azurea	274	0.0345829
ON	Unused	BD111	Agromyces	atrinae	111	0.0140098
ON	Unused	BD111	Saccharomonospora	viridis	55	0.00694181
ON	Unused	BD111	Corynebacterium_1	glutamicum	45	0.00567967
ON	Unused	BD111	Arthrobacter	psychrolactophilus	42	0.00530102
ON	Unused	BD111	Corynebacterium_1	variabile	40	0.00504859
ON	Unused	BD111	Paeniglutamicibacter	antarcticus	40	0.00504859
ON	Unused	BD111	Acinetobacter	lwoffii	23	0.00290294
ON	Unused	BD111	Corynebacterium_1	marinum	21	0.00265051
ON	Unused	BD111	Luteococcus	japonicus	16	0.00201944
ON	Unused	BD111	Sanguibacter	antarcticus	8	0.00100972
ON	Unused	BD111	Chryseobacterium	antarcticum	2	0.00025243
ON	Unused	BD115	Pseudomonas	lurida	596	0.0123026
ON	Unused	BD115	Erwinia	billingiae	416	0.00858706
ON	Unused	BD115	Weissella	soli	147	0.00303437
ON	Unused	BD115	Luteibacter	rhizovicinus	112	0.0023119
ON	Unused	BD115	Erwinia	piriflorinigrans	109	0.00224997
ON	Unused	BD115	Erwinia	rhapontici	109	0.00224997
ON	Unused	BD115	Pseudomonas	mohnii	72	0.00148622
ON	Unused	BD115	Novosphingobium	sediminicola	52	0.00107338
ON	Unused	BD115	Massilia	brevitalea	48	0.000990814
ON	Unused	BD115	Pedobacter	westerhofensis	30	0.000619259
ON	Unused	BD115	Acinetobacter	johnsonii	27	0.000557333
ON	Unused	BD115	Tardiphaga	robiniae	23	0.000474765
ON	Unused	BD115	Acinetobacter	baylyi	19	0.000392197
ON	Unused	BD115	Pseudomonas	graminis	15	0.000309629
ON	Unused	BD115	Pseudomonas	koreensis	15	0.000309629
ON	Unused	BD115	Acinetobacter	indicus	11	0.000227062
ON	Unused	BD115	Brevundimonas	staleyi	10	0.00020642
ON	Unused	BD121	Corynebacterium_1	efficiens	1330	0.0177255
ON	Unused	BD121	Quadrisphaera	granulorum	1240	0.0165261
ON	Unused	BD121	Corynebacterium_1	stationis	816	0.0108752
ON	Unused	BD121	Corynebacterium	humireducens	625	0.00832967
ON	Unused	BD121	Brevibacterium	aurantiacum	424	0.00565085
ON	Unused	BD121	Mobilicoccus	caccae	364	0.0048512
ON	Unused	BD121	Corynebacterium_1	urealyticum	306	0.00407821
ON	Unused	BD121	Brachybacterium	muris	257	0.00342516
ON	Unused	BD121	Corynebacterium_1	marinum	256	0.00341183
ON	Unused	BD121	Kineococcus	radiotolerans	215	0.00286541
ON	Unused	BD121	Corynebacterium_1	maris	209	0.00278544
ON	Unused	BD121	Corynebacterium_1	camporealensis	183	0.00243893
ON	Unused	BD121	Nocardioides	kribbensis	180	0.00239894
ON	Unused	BD121	Bifidobacterium	merycicum	175	0.00233231
ON	Unused	BD121	Aureimonas	populi	168	0.00223902
ON	Unused	BD121	Corynebacterium_1	callunae	158	0.00210574
ON	Unused	BD121	Sanguibacter	massiliensis	151	0.00201245
ON	Unused	BD121	Blastococcus	aggregatus	149	0.00198579
ON	Unused	BD121	Salana	multivorans	147	0.00195914
ON	Unused	BD121	Luteibacter	rhizovicinus	135	0.00179921
ON	Unused	BD121	Brevibacterium	pityocampae	130	0.00173257
ON	Unused	BD121	Aureimonas	ureilytica	129	0.00171924
ON	Unused	BD121	Aureimonas	glaciistagni	127	0.00169259
ON	Unused	BD121	Kytococcus	sedentarius	120	0.0015993
ON	Unused	BD121	Brevibacterium	yomogidense	117	0.00155931
ON	Unused	BD121	Aeromicrobium	erythreum	115	0.00153266
ON	Unused	BD121	Citricoccus	nitrophenolicus	107	0.00142604
ON	Unused	BD121	Methylobacterium	komagatae	107	0.00142604
ON	Unused	BD121	Skermanella	aerolata	100	0.00133275
ON	Unused	BD121	Dietzia	timorensis	96	0.00127944
ON	Unused	BD121	Bifidobacterium	ruminantium	94	0.00125278
ON	Unused	BD121	Aureimonas	phyllosphaerae	89	0.00118614
ON	Unused	BD121	Paeniglutamicibacter	antarcticus	88	0.00117282
ON	Unused	BD121	Corynebacterium_1	glutamicum	85	0.00113284
ON	Unused	BD121	Corynebacterium	pollutisoli	80	0.0010662
ON	Unused	BD121	Nocardioides	alpinus	80	0.0010662
ON	Unused	BD121	Paeniglutamicibacter	gangotriensis	79	0.00105287
ON	Unused	BD121	Corynebacterium_1	sputi	72	0.000959578
ON	Unused	BD121	Agromyces	atrinae	71	0.00094625
ON	Unused	BD121	Corynebacterium_1	faecale	67	0.00089294
ON	Unused	BD121	Agrococcus	jejuensis	65	0.000866286
ON	Unused	BD121	Ornithinimicrobium	kibberense	65	0.000866286
ON	Unused	BD121	Sanguibacter	antarcticus	63	0.000839631
ON	Unused	BD121	Nocardioides	alkalitolerans	62	0.000826303
ON	Unused	BD121	Microbacterium	murale	60	0.000799648
ON	Unused	BD121	Sphingomonas	cynarae	55	0.000733011
ON	Unused	BD121	Leucobacter	salsicius	53	0.000706356
ON	Unused	BD121	Aeromicrobium	ginsengisoli	51	0.000679701
ON	Unused	BD121	Roseomonas	hibiscisoli	51	0.000679701
ON	Unused	BD121	Luteococcus	japonicus	50	0.000666373
ON	Unused	BD121	Aeromicrobium	flavum	48	0.000639719
ON	Unused	BD121	Brachybacterium	conglomeratum	48	0.000639719
ON	Unused	BD121	Methylobacterium	adhaesivum	48	0.000639719
ON	Unused	BD121	Nocardioides	plantarum	48	0.000639719
ON	Unused	BD121	Roseomonas	aquatica	45	0.000599736
ON	Unused	BD121	Acinetobacter	lwoffii	44	0.000586409
ON	Unused	BD121	Corynebacterium_1	variabile	44	0.000586409
ON	Unused	BD121	Kyrpidia	spormannii	44	0.000586409
ON	Unused	BD121	Olsenella	umbonata	43	0.000573081
ON	Unused	BD121	Micrococcus	lylae	42	0.000559754
ON	Unused	BD121	Sphingomonas	panni	40	0.000533099
ON	Unused	BD121	Nocardioides	solisilvae	38	0.000506444
ON	Unused	BD121	Pantoea	ananatis	38	0.000506444
ON	Unused	BD121	Arthrobacter	agilis	35	0.000466461
ON	Unused	BD121	Spirosoma	rigui	35	0.000466461
ON	Unused	BD121	Aliihoeflea	aestuarii	32	0.000426479
ON	Unused	BD121	Alicyclobacillus	macrosporangiidus	31	0.000413152
ON	Unused	BD121	Aureimonas	altamirensis	30	0.000399824
ON	Unused	BD121	Bifidobacterium	choerinum	30	0.000399824
ON	Unused	BD121	Citricoccus	muralis	29	0.000386497
ON	Unused	BD121	Aeromicrobium	alkaliterrae	28	0.000373169
ON	Unused	BD121	Methylobacterium	haplocladii	28	0.000373169
ON	Unused	BD121	Psychrobacter	phenylpyruvicus	28	0.000373169
ON	Unused	BD121	Rathayibacter	caricis	28	0.000373169
ON	Unused	BD121	Aquipuribacter	hungaricus	26	0.000346514
ON	Unused	BD121	Corynebacterium	frankenforstense	25	0.000333187
ON	Unused	BD121	Nocardioides	szechwanensis	24	0.000319859
ON	Unused	BD121	Mycobacterium	gilvum	23	0.000306532
ON	Unused	BD121	Bifidobacterium	angulatum	22	0.000293204
ON	Unused	BD121	Sphingobium	rhizovicinum	21	0.000279877
ON	Unused	BD121	Stenotrophomonas	maltophilia	21	0.000279877
ON	Unused	BD121	Arthrobacter	psychrolactophilus	20	0.000266549
ON	Unused	BD121	Microbacterium	phyllosphaerae	20	0.000266549
ON	Unused	BD121	Pseudomonas	caeni	20	0.000266549
ON	Unused	BD121	Corynebacterium_1	casei	19	0.000253222
ON	Unused	BD121	Corynebacterium_1	lipophiloflavum	18	0.000239894
ON	Unused	BD121	Mycobacterium	obuense	17	0.000226567
ON	Unused	BD121	Cereibacter	changlensis	16	0.00021324
ON	Unused	BD121	Arsenicicoccus	bolidensis	15	0.000199912
ON	Unused	BD121	Aquamicrobium	aerolatum	14	0.000186585
ON	Unused	BD121	Romboutsia	sedimentorum	14	0.000186585
ON	Unused	BD121	Yimella	radicis	13	0.000173257
ON	Unused	BD121	Aureimonas	glaciei	12	0.00015993
ON	Unused	BD121	Brachybacterium	tyrofermentans	11	0.000146602
ON	Unused	BD121	Saccharomonospora	azurea	11	0.000146602
ON	Unused	BD121	Luteolibacter	gellanilyticus	9	0.000119947
ON	Unused	BD121	Proteocatella	sphenisci	9	0.000119947
ON	Unused	BD121	Roseomonas	vinacea	9	0.000119947
ON	Unused	BD121	Brachybacterium	paraconglomeratum	7	9.32923e-05
ON	Unused	BD121	Corynebacterium_1	jeddahense	7	9.32923e-05
ON	Unused	BD121	Longimicrobium	terrae	7	9.32923e-05
ON	Unused	BD121	Sphingobium	abikonense	6	7.99648e-05
ON	Unused	BD121	Brevundimonas	subvibrioides	5	6.66373e-05
ON	Unused	BD121	Planifilum	composti	4	5.33099e-05
ON	Unused	BD23	Planococcus	psychrotoleratus	102	0.00224888
ON	Unused	BD23	Romboutsia	sedimentorum	99	0.00218273
ON	Unused	BD23	Clostridium_sensu_stricto_1	disporicum	45	0.000992151
ON	Unused	BD23	Bifidobacterium	choerinum	44	0.000970103
ON	Unused	BD23	Skermanella	aerolata	42	0.000926008
ON	Unused	BD23	Corynebacterium_1	maris	31	0.000683482
ON	Unused	BD23	Corynebacterium	humireducens	27	0.000595291
ON	Unused	BD23	Facklamia	tabacinasalis	25	0.000551195
ON	Unused	BD23	Carnobacterium	antarcticum	24	0.000529147
ON	Unused	BD23	Bacillus	coagulans	18	0.00039686
ON	Unused	BD23	Planomicrobium	stackebrandtii	17	0.000374813
ON	Unused	BD23	Campylobacter	lanienae	16	0.000352765
ON	Unused	BD23	Jeotgalibaca	dankookensis	15	0.000330717
ON	Unused	BD23	Clostridium_sensu_stricto_1	butyricum	14	0.000308669
ON	Unused	BD23	Corynebacterium_1	marinum	13	0.000286621
ON	Unused	BD23	Psychrobacter	phenylpyruvicus	13	0.000286621
ON	Unused	BD23	Carnobacterium	mobile	12	0.000264574
ON	Unused	BD23	Planomicrobium	okeanokoites	10	0.000220478
ON	Unused	BD23	Pedobacter	bauzanensis	8	0.000176382
ON	Unused	BD23	Pseudomonas	graminis	7	0.000154335
ON	Unused	BD23	Luteococcus	japonicus	6	0.000132287
ON	Unused	BD23	Symbiobacterium	thermophilum	5	0.000110239
ON	Unused	BD23	Paenalcaligenes	hermetiae	3	6.61434e-05
ON	Unused	BD29	Erwinia	billingiae	4338	0.0541127
ON	Unused	BD29	Luteibacter	rhizovicinus	69	0.000860714
ON	Unused	BD29	Pseudomonas	caeni	31	0.000386698
ON	Unused	BD29	Psychrobacter	phenylpyruvicus	28	0.000349275
ON	Unused	BD29	Weissella	soli	21	0.000261956
ON	Unused	BD29	Clostridium_sensu_stricto_12	akagii	19	0.000237008
ON	Unused	BD29	Aeromicrobium	ginsengisoli	16	0.000199586
ON	Unused	BD29	Pseudomonas	koreensis	16	0.000199586
ON	Unused	BD29	Terriglobus	roseus	16	0.000199586
ON	Unused	BD29	Bacillus	longiquaesitum	15	0.000187112
ON	Unused	BD29	Methylobacterium	radiotolerans	15	0.000187112
ON	Unused	BD29	Sphingobacterium	shayense	15	0.000187112
ON	Unused	BD29	Sporomusa	termitida	14	0.000174638
ON	Unused	BD29	Bacillus	ginsengihumi	11	0.000137215
ON	Unused	BD29	Kosakonia	sacchari	11	0.000137215
ON	Unused	BD29	Novosphingobium	rosa	10	0.000124741
ON	Unused	BD29	Moheibacter	stercoris	9	0.000112267
ON	Unused	BD29	Psychroglaciecola	arctica	9	0.000112267
ON	Unused	BD29	Corynebacterium_1	confusum	8	9.97929e-05
ON	Unused	BD29	Jatrophihabitans	endophyticus	8	9.97929e-05
ON	Unused	BD29	Caulobacter	henricii	7	8.73188e-05
ON	Unused	BD29	Chitinophaga	costaii	7	8.73188e-05
ON	Unused	BD29	Micromonospora	ovatispora	7	8.73188e-05
ON	Unused	BD29	Sphingobacterium	faecium	6	7.48447e-05
ON	Unused	BD29	Dyadobacter	beijingensis	5	6.23706e-05
ON	Unused	BD29	Gardnerella	vaginalis	5	6.23706e-05
ON	Unused	BD29	Xanthobacter	agilis	5	6.23706e-05
ON	Unused	BD29	Brevundimonas	mediterranea	4	4.98965e-05
ON	Unused	BD29	Pseudoxanthomonas	suwonensis	4	4.98965e-05
ON	Unused	BD29	Blautia	massiliensis	3	3.74223e-05
ON	Unused	BD29	Pseudomonas	lurida	2	2.49482e-05
ON	Unused	BD31	Pantoea	ananatis	3366	0.0418116
ON	Unused	BD31	Aureimonas	ureilytica	1409	0.0175022
ON	Unused	BD31	Luteibacter	rhizovicinus	1207	0.014993
ON	Unused	BD31	Methylobacterium	komagatae	1188	0.014757
ON	Unused	BD31	Quadrisphaera	granulorum	1106	0.0137384
ON	Unused	BD31	Mucilaginibacter	daejeonensis	356	0.00442214
ON	Unused	BD31	Microbacterium	testaceum	273	0.00339114
ON	Unused	BD31	Brevibacterium	casei	219	0.00272036
ON	Unused	BD31	Methylobacterium	aerolatum	218	0.00270794
ON	Unused	BD31	Deinococcus	gobiensis	190	0.00236013
ON	Unused	BD31	Methylobacterium	gossipiicola	155	0.00192537
ON	Unused	BD31	Spirosoma	oryzae	146	0.00181357
ON	Unused	BD31	Aureimonas	jatrophae	123	0.00152787
ON	Unused	BD31	Aureimonas	phyllosphaerae	116	0.00144092
ON	Unused	BD31	Brevibacterium	celere	115	0.0014285
ON	Unused	BD31	Sciscionella	marina	112	0.00139123
ON	Unused	BD31	Pseudomonas	psychrotolerans	110	0.00136639
ON	Unused	BD31	Stenotrophomonas	maltophilia	88	0.00109311
ON	Unused	BD31	Pseudacidovorax	intermedius	78	0.000968896
ON	Unused	BD31	Sphingomonas	metalli	78	0.000968896
ON	Unused	BD31	Herbaspirillum	huttiense	71	0.000881944
ON	Unused	BD31	Melittangium	lichenicola	70	0.000869522
ON	Unused	BD31	Chryseobacterium	hagamense	67	0.000832257
ON	Unused	BD31	Streptomyces	cacaoi	67	0.000832257
ON	Unused	BD31	Paenibacillus	polymyxa	62	0.000770148
ON	Unused	BD31	Mycobacterium	obuense	58	0.000720461
ON	Unused	BD31	Sphingomonas	yunnanensis	57	0.000708039
ON	Unused	BD31	Bacillus	coagulans	56	0.000695618
ON	Unused	BD31	Bosea	thiooxidans	56	0.000695618
ON	Unused	BD31	Kosakonia	cowanii	51	0.000633509
ON	Unused	BD31	Lapillicoccus	jejuensis	48	0.000596244
ON	Unused	BD31	Pseudomonas	caeni	48	0.000596244
ON	Unused	BD31	Lactobacillus	delbrueckii	46	0.0005714
ON	Unused	BD31	Actinomycetospora	corticicola	39	0.000484448
ON	Unused	BD31	Sphingomonas	panni	38	0.000472026
ON	Unused	BD31	Corynebacterium_1	marinum	37	0.000459604
ON	Unused	BD31	Staphylococcus	kloosii	37	0.000459604
ON	Unused	BD31	Bordetella	petrii	28	0.000347809
ON	Unused	BD31	Acidovorax	oryzae	20	0.000248435
ON	Unused	BD31	Belnapia	soli	20	0.000248435
ON	Unused	BD31	Enterococcus	saccharolyticus	20	0.000248435
ON	Unused	BD31	Chryseobacterium	camelliae	19	0.000236013
ON	Unused	BD31	Methylobacterium	hispanicum	19	0.000236013
ON	Unused	BD31	Mucilaginibacter	ginsengisoli	19	0.000236013
ON	Unused	BD31	Bacillus	smithii	16	0.000198748
ON	Unused	BD31	Saccharopolyspora	rectivirgula	16	0.000198748
ON	Unused	BD31	Dysgonomonas	oryzarvi	15	0.000186326
ON	Unused	BD31	Lactobacillus	agilis	11	0.000136639
ON	Unused	BD31	Mycobacterium	neoaurum	10	0.000124217
ON	Unused	BD31	Chryseobacterium	culicis	9	0.000111796
ON	Unused	BD31	Sphingobium	abikonense	8	9.93739e-05
ON	Unused	BD31	Sporomusa	sphaeroides	8	9.93739e-05
ON	Unused	BD31	Thermopolyspora	flexuosa	8	9.93739e-05
ON	Unused	BD31	Parapedobacter	defluvii	7	8.69522e-05
ON	Unused	BD31	Pseudomonas	denitrificans	7	8.69522e-05
ON	Unused	BD31	Pseudomonas	oleovorans	7	8.69522e-05
ON	Unused	BD31	Lactobacillus	vaccinostercus	6	7.45305e-05
ON	Unused	BD31	Sphingobacterium	wenxiniae	6	7.45305e-05
ON	Unused	BD31	Lactobacillus	pontis	5	6.21087e-05
ON	Unused	BD31	Flavobacterium	lindanitolerans	4	4.9687e-05
ON	Unused	BD31	Thermoanaerobacterium	thermosaccharolyticum	4	4.9687e-05
ON	Unused	BD31	Arsenicicoccus	bolidensis	3	3.72652e-05
ON	Unused	BD49	Saccharopolyspora	rectivirgula	875	0.0140477
ON	Unused	BD49	Promicromonospora	thailandica	703	0.0112863
ON	Unused	BD49	Desemzia	incerta	327	0.00524981
ON	Unused	BD49	Pseudomonas	lurida	301	0.00483239
ON	Unused	BD49	Pedobacter	bauzanensis	298	0.00478423
ON	Unused	BD49	Nocardiopsis	ganjiahuensis	283	0.00454341
ON	Unused	BD49	Pedobacter	bambusae	251	0.00402967
ON	Unused	BD49	Flavobacterium	resistens	234	0.00375674
ON	Unused	BD49	Prauserella	rugosa	233	0.00374069
ON	Unused	BD49	Planomicrobium	okeanokoites	227	0.00364436
ON	Unused	BD49	Saccharomonospora	glauca	218	0.00349987
ON	Unused	BD49	Galbibacter	marinus	204	0.00327511
ON	Unused	BD49	Thermocrispum	municipale	204	0.00327511
ON	Unused	BD49	Sphingobacterium	shayense	189	0.00303429
ON	Unused	BD49	Paeniglutamicibacter	gangotriensis	183	0.00293797
ON	Unused	BD49	Rhodococcus	rhodochrous	163	0.00261688
ON	Unused	BD49	Brevundimonas	staleyi	159	0.00255266
ON	Unused	BD49	Aeromicrobium	ginsengisoli	157	0.00252055
ON	Unused	BD49	Microbacterium	murale	150	0.00240817
ON	Unused	BD49	Arthrobacter	psychrolactophilus	146	0.00234395
ON	Unused	BD49	Brevibacterium	antiquum	145	0.0023279
ON	Unused	BD49	Promicromonospora	citrea	140	0.00224762
ON	Unused	BD49	Sphaerobacter	thermophilus	134	0.0021513
ON	Unused	BD49	Flavobacterium	psychrolimnae	129	0.00207103
ON	Unused	BD49	Planococcus	donghaensis	119	0.00191048
ON	Unused	BD49	Pseudomonas	denitrificans	113	0.00181415
ON	Unused	BD49	Stenotrophomonas	tumulicola	106	0.00170177
ON	Unused	BD49	Duganella	zoogloeoides	104	0.00166966
ON	Unused	BD49	Novibacillus	thermophilus	104	0.00166966
ON	Unused	BD49	Arthrobacter	alpinus	100	0.00160545
ON	Unused	BD49	Gracilibacillus	dipsosauri	98	0.00157334
ON	Unused	BD49	Pedobacter	duraquae	95	0.00152517
ON	Unused	BD49	Cellvibrio	fibrivorans	93	0.00149306
ON	Unused	BD49	Nocardiopsis	composta	92	0.00147701
ON	Unused	BD49	Acinetobacter	lwoffii	89	0.00142885
ON	Unused	BD49	Planomicrobium	stackebrandtii	86	0.00138068
ON	Unused	BD49	Saccharomonospora	viridis	84	0.00134857
ON	Unused	BD49	Bordetella	petrii	82	0.00131646
ON	Unused	BD49	Nocardiopsis	listeri	82	0.00131646
ON	Unused	BD49	Pedobacter	antarcticus	81	0.00130041
ON	Unused	BD49	Thermobifida	fusca	78	0.00125225
ON	Unused	BD49	Sphingobacterium	alimentarium	75	0.00120408
ON	Unused	BD49	Planococcus	psychrotoleratus	72	0.00115592
ON	Unused	BD49	Glycomyces	sediminimaris	69	0.00110776
ON	Unused	BD49	Brevibacterium	avium	68	0.0010917
ON	Unused	BD49	Paracoccus	alcaliphilus	66	0.00105959
ON	Unused	BD49	Mycobacterium	phlei	63	0.00101143
ON	Unused	BD49	Pantoea	ananatis	59	0.000947213
ON	Unused	BD49	Actinomadura	sputi	58	0.000931158
ON	Unused	BD49	Flavobacterium	kingsejongi	55	0.000882995
ON	Unused	BD49	Pedobacter	insulae	54	0.000866941
ON	Unused	BD49	Sphingobacterium	multivorum	54	0.000866941
ON	Unused	BD49	Flavobacterium	marinum	53	0.000850886
ON	Unused	BD49	Pseudomonas	bauzanensis	53	0.000850886
ON	Unused	BD49	Massilia	brevitalea	51	0.000818777
ON	Unused	BD49	Pseudonocardia	ammonioxydans	51	0.000818777
ON	Unused	BD49	Thermobifida	alba	51	0.000818777
ON	Unused	BD49	Tardiphaga	robiniae	49	0.000786668
ON	Unused	BD49	Symbiobacterium	thermophilum	46	0.000738505
ON	Unused	BD49	Microbacterium	immunditiarum	44	0.000706396
ON	Unused	BD49	Marinactinospora	endophytica	43	0.000690342
ON	Unused	BD49	Methylophilus	flavus	43	0.000690342
ON	Unused	BD49	Planifilum	composti	43	0.000690342
ON	Unused	BD49	Paeniglutamicibacter	antarcticus	42	0.000674287
ON	Unused	BD49	Sporosarcina	globispora	41	0.000658233
ON	Unused	BD49	Mycobacterium	thermoresistibile	40	0.000642178
ON	Unused	BD49	Saccharomonospora	azurea	40	0.000642178
ON	Unused	BD49	Luteibacter	rhizovicinus	39	0.000626124
ON	Unused	BD49	Bacillus	maritimus	38	0.000610069
ON	Unused	BD49	Pseudomonas	formosensis	38	0.000610069
ON	Unused	BD49	Sanguibacter	antarcticus	38	0.000610069
ON	Unused	BD49	Janthinobacterium	lividum	37	0.000594015
ON	Unused	BD49	Devosia	limi	35	0.000561906
ON	Unused	BD49	Serratia	rubidaea	35	0.000561906
ON	Unused	BD49	Acholeplasma	pleciae	33	0.000529797
ON	Unused	BD49	Devosia	elaeis	33	0.000529797
ON	Unused	BD49	Methylotenera	versatilis	32	0.000513743
ON	Unused	BD49	Halomonas	huangheensis	31	0.000497688
ON	Unused	BD49	Sinomicrobium	pectinilyticum	31	0.000497688
ON	Unused	BD49	Arthrobacter	citreus	30	0.000481634
ON	Unused	BD49	Brevibacterium	senegalense	30	0.000481634
ON	Unused	BD49	Microbacterium	barkeri	30	0.000481634
ON	Unused	BD49	Pseudomonas	graminis	30	0.000481634
ON	Unused	BD49	Chitinophaga	terrae	29	0.000465579
ON	Unused	BD49	Devosia	riboflavina	27	0.00043347
ON	Unused	BD49	Paucisalibacillus	globulus	27	0.00043347
ON	Unused	BD49	Pseudomonas	bohemica	26	0.000417416
ON	Unused	BD49	Aeromicrobium	erythreum	25	0.000401361
ON	Unused	BD49	Flavobacterium	rivuli	25	0.000401361
ON	Unused	BD49	Pseudomonas	koreensis	24	0.000385307
ON	Unused	BD49	Sphingobacterium	arenae	23	0.000369253
ON	Unused	BD49	Patulibacter	minatonensis	22	0.000353198
ON	Unused	BD49	Arcticibacter	pallidicorallinus	21	0.000337144
ON	Unused	BD49	Citricoccus	zhacaiensis	21	0.000337144
ON	Unused	BD49	Olivibacter	soli	21	0.000337144
ON	Unused	BD49	Psychrobacter	maritimus	21	0.000337144
ON	Unused	BD49	Pedobacter	borealis	20	0.000321089
ON	Unused	BD49	Acidovorax	radicis	19	0.000305035
ON	Unused	BD49	Sphingobium	yanoikuyae	18	0.00028898
ON	Unused	BD49	Microbacterium	gubbeenense	17	0.000272926
ON	Unused	BD49	Pseudoxanthomonas	taiwanensis	17	0.000272926
ON	Unused	BD49	Aquamicrobium	aerolatum	16	0.000256871
ON	Unused	BD49	Acidisoma	tundrae	15	0.000240817
ON	Unused	BD49	Oceanobacillus	luteolus	15	0.000240817
ON	Unused	BD49	Solimonas	soli	15	0.000240817
ON	Unused	BD49	Gemmobacter	intermedius	14	0.000224762
ON	Unused	BD49	Pigmentiphaga	daeguensis	14	0.000224762
ON	Unused	BD49	Pseudorhizobium	pelagicum	14	0.000224762
ON	Unused	BD49	Flavobacterium	succinicans	13	0.000208708
ON	Unused	BD49	Geobacillus	kaustophilus	13	0.000208708
ON	Unused	BD49	Gordonia	paraffinivorans	13	0.000208708
ON	Unused	BD49	Sphingomonas	soli	13	0.000208708
ON	Unused	BD49	Thermobispora	bispora	13	0.000208708
ON	Unused	BD49	Thermocrispum	agreste	13	0.000208708
ON	Unused	BD49	Vibrio	casei	13	0.000208708
ON	Unused	BD49	Bordetella	flabilis	12	0.000192653
ON	Unused	BD49	Flavobacterium	frigidimaris	12	0.000192653
ON	Unused	BD49	Glycomyces	harbinensis	12	0.000192653
ON	Unused	BD49	Hydrogenophaga	palleronii	12	0.000192653
ON	Unused	BD49	Oceanobacillus	caeni	12	0.000192653
ON	Unused	BD49	Pedobacter	panaciterrae	12	0.000192653
ON	Unused	BD49	Pseudomonas	pelagia	12	0.000192653
ON	Unused	BD49	Saccharopolyspora	gregorii	12	0.000192653
ON	Unused	BD49	Ammoniibacillus	agariperforans	11	0.000176599
ON	Unused	BD49	Cellvibrio	diazotrophicus	11	0.000176599
ON	Unused	BD49	Herminiimonas	arsenitoxidans	11	0.000176599
ON	Unused	BD49	Leucobacter	holotrichiae	11	0.000176599
ON	Unused	BD49	Terriglobus	roseus	11	0.000176599
ON	Unused	BD49	Pseudoxanthomonas	suwonensis	10	0.000160545
ON	Unused	BD49	Sphingobium	aromaticiconvertens	10	0.000160545
ON	Unused	BD49	Alcanivorax	pacificus	8	0.000128436
ON	Unused	BD49	Aureimonas	glaciei	8	0.000128436
ON	Unused	BD49	Paenibacillus	lautus	8	0.000128436
ON	Unused	BD49	Bacillus	graminis	7	0.000112381
ON	Unused	BD49	Corynebacterium_1	efficiens	7	0.000112381
ON	Unused	BD49	Symbiobacterium	terraclitae	7	0.000112381
ON	Unused	BD49	Luteolibacter	flavescens	6	9.63267e-05
ON	Unused	BD49	Pseudonocardia	thermophila	6	9.63267e-05
ON	Unused	BD49	Chelativorans	composti	4	6.42178e-05
ON	Unused	BD51	Carnobacterium	mobile	1389	0.02643
ON	Unused	BD51	Carnobacterium	antarcticum	822	0.0156411
ON	Unused	BD51	Sphingomonas	cynarae	308	0.00586064
ON	Unused	BD51	Curtobacterium	herbarum	257	0.00489021
ON	Unused	BD51	Aeromicrobium	ginsengisoli	163	0.00310157
ON	Unused	BD51	Desemzia	incerta	156	0.00296838
ON	Unused	BD51	Rathayibacter	caricis	146	0.00277809
ON	Unused	BD51	Sphingomonas	panni	137	0.00260684
ON	Unused	BD51	Glutamicibacter	creatinolyticus	122	0.00232142
ON	Unused	BD51	Paucisalibacillus	globulus	114	0.0021692
ON	Unused	BD51	Pantoea	agglomerans	102	0.00194086
ON	Unused	BD51	Pedobacter	bambusae	100	0.00190281
ON	Unused	BD51	Amnibacterium	soli	97	0.00184572
ON	Unused	BD51	Sanguibacter	antarcticus	92	0.00175058
ON	Unused	BD51	Gryllotalpicola	soli	84	0.00159836
ON	Unused	BD51	Afipia	felis	77	0.00146516
ON	Unused	BD51	Massilia	aurea	76	0.00144613
ON	Unused	BD51	Acidisoma	tundrae	68	0.00129391
ON	Unused	BD51	Virgibacillus	halotolerans	68	0.00129391
ON	Unused	BD51	Microbacterium	murale	60	0.00114168
ON	Unused	BD51	Arthrobacter	psychrolactophilus	58	0.00110363
ON	Unused	BD51	Hyphomicrobium	facile	56	0.00106557
ON	Unused	BD51	Pedobacter	bauzanensis	56	0.00106557
ON	Unused	BD51	Pseudomonas	lurida	53	0.00100849
ON	Unused	BD51	Sphingomonas	yunnanensis	52	0.000989458
ON	Unused	BD51	Pseudomonas	oryzihabitans	49	0.000932374
ON	Unused	BD51	Psychrobacter	maritimus	44	0.000837234
ON	Unused	BD51	Microbacterium	esteraromaticum	43	0.000818206
ON	Unused	BD51	Sphingomonas	naasensis	43	0.000818206
ON	Unused	BD51	Candidimonas	bauzanensis	42	0.000799178
ON	Unused	BD51	Devosia	limi	42	0.000799178
ON	Unused	BD51	Bordetella	flabilis	41	0.00078015
ON	Unused	BD51	Listeria	grayi	40	0.000761122
ON	Unused	BD51	Variovorax	paradoxus	40	0.000761122
ON	Unused	BD51	Planococcus	donghaensis	39	0.000742094
ON	Unused	BD51	Roseomonas	aquatica	39	0.000742094
ON	Unused	BD51	Planococcus	psychrotoleratus	38	0.000723066
ON	Unused	BD51	Roseomonas	vinacea	37	0.000704038
ON	Unused	BD51	Luteibacter	rhizovicinus	36	0.00068501
ON	Unused	BD51	Sporosarcina	aquimarina	36	0.00068501
ON	Unused	BD51	Leucobacter	denitrificans	33	0.000627926
ON	Unused	BD51	Planomicrobium	okeanokoites	33	0.000627926
ON	Unused	BD51	Oceanobacillus	chironomi	31	0.000589869
ON	Unused	BD51	Pseudomonas	graminis	25	0.000475701
ON	Unused	BD51	Sphingomonas	hankookensis	25	0.000475701
ON	Unused	BD51	Bosea	thiooxidans	23	0.000437645
ON	Unused	BD51	Massilia	kyonggiensis	23	0.000437645
ON	Unused	BD51	Microbacterium	gubbeenense	23	0.000437645
ON	Unused	BD51	Microbacterium	halotolerans	23	0.000437645
ON	Unused	BD51	Mycobacterium	neoaurum	23	0.000437645
ON	Unused	BD51	Roseomonas	ludipueritiae	22	0.000418617
ON	Unused	BD51	Arachidicoccus	ginsenosidivorans	21	0.000399589
ON	Unused	BD51	Aureimonas	glaciei	21	0.000399589
ON	Unused	BD51	Methylobacterium	komagatae	21	0.000399589
ON	Unused	BD51	Streptomyces	daqingensis	21	0.000399589
ON	Unused	BD51	Planomicrobium	stackebrandtii	20	0.000380561
ON	Unused	BD51	Sphingobacterium	multivorum	20	0.000380561
ON	Unused	BD51	Acinetobacter	radioresistens	19	0.000361533
ON	Unused	BD51	Chitinophaga	parva	19	0.000361533
ON	Unused	BD51	Nocardioides	aquiterrae	19	0.000361533
ON	Unused	BD51	Tanticharoenia	sakaeratensis	19	0.000361533
ON	Unused	BD51	Terriglobus	roseus	19	0.000361533
ON	Unused	BD51	Blastococcus	aggregatus	18	0.000342505
ON	Unused	BD51	Belnapia	soli	17	0.000323477
ON	Unused	BD51	Cellulomonas	composti	17	0.000323477
ON	Unused	BD51	Methylorosula	polaris	16	0.000304449
ON	Unused	BD51	Oceanobacillus	caeni	16	0.000304449
ON	Unused	BD51	Psychroglaciecola	arctica	16	0.000304449
ON	Unused	BD51	Desulfovibrio	africanus	15	0.000285421
ON	Unused	BD51	Pedobacter	agri	15	0.000285421
ON	Unused	BD51	Spirosoma	lituiforme	15	0.000285421
ON	Unused	BD51	Tardiphaga	robiniae	15	0.000285421
ON	Unused	BD51	Leifsonia	lichenia	14	0.000266393
ON	Unused	BD51	Pseudomonas	monteilii	13	0.000247365
ON	Unused	BD51	Bacillus	ginsengihumi	12	0.000228337
ON	Unused	BD51	Sphingobacterium	faecium	12	0.000228337
ON	Unused	BD51	Nakamurella	flavida	11	0.000209309
ON	Unused	BD51	Solirubrobacter	ginsenosidimutans	11	0.000209309
ON	Unused	BD51	Planomicrobium	glaciei	10	0.00019028
ON	Unused	BD51	Phycicoccus	aerolatum	9	0.000171252
ON	Unused	BD51	Pseudoxanthomonas	spadix	9	0.000171252
ON	Unused	BD51	Salinicola	socius	9	0.000171252
ON	Unused	BD51	Luteibacter	jiangsuensis	8	0.000152224
ON	Unused	BD51	Skermanella	aerolata	8	0.000152224
ON	Unused	BD51	Stenotrophomonas	maltophilia	7	0.000133196
ON	Unused	BD51	Luteococcus	japonicus	6	0.000114168
ON	Unused	BD51	Massilia	varians	6	0.000114168
ON	Unused	BD51	Psychrobacter	fulvigenes	6	0.000114168
ON	Unused	BD51	Psychrobacter	phenylpyruvicus	6	0.000114168
ON	Unused	BD51	Rummeliibacillus	stabekisii	6	0.000114168
ON	Unused	BD51	Granulicella	mallensis	5	9.51402e-05
ON	Unused	BD51	Devosia	riboflavina	4	7.61122e-05
ON	Unused	BD51	Myroides	guanonis	4	7.61122e-05
ON	Unused	BD51	Pantoea	ananatis	4	7.61122e-05
ON	Unused	BD51	Pseudomonas	koreensis	4	7.61122e-05
ON	Unused	BD51	Thermoactinomyces	vulgaris	4	7.61122e-05
ON	Unused	BD51	Dokdonella	kunshanensis	3	5.70841e-05
ON	Unused	BD59	Pseudoxanthomonas	taiwanensis	7468	0.12611
ON	Unused	BD59	Cloacibacterium	normanense	513	0.00866291
ON	Unused	BD59	Enterococcus	cecorum	256	0.00432301
ON	Unused	BD59	Tepidimonas	taiwanensis	244	0.00412037
ON	Unused	BD59	Paenibacillus	phoenicis	180	0.00303962
ON	Unused	BD59	Clostridium_sensu_stricto_3	intestinale	90	0.00151981
ON	Unused	BD59	Schlegelella	aquatica	56	0.000945658
ON	Unused	BD59	Paenibacillus	barengoltzii	48	0.000810564
ON	Unused	BD59	Chloroflexus	aurantiacus	44	0.000743017
ON	Unused	BD59	Bacillus	thermoamylovorans	43	0.000726131
ON	Unused	BD59	Wolinella	succinogenes	27	0.000455942
ON	Unused	BD59	Thermus	scotoductus	25	0.000422169
ON	Unused	BD59	Fonticella	tunisiensis	23	0.000388395
ON	Unused	BD59	Kosakonia	sacchari	17	0.000287075
ON	Unused	BD59	Tepidiphilus	succinatimandens	16	0.000270188
ON	Unused	BD59	Clostridium_sensu_stricto_1	isatidis	13	0.000219528
ON	Unused	BD59	Stenotrophomonas	maltophilia	13	0.000219528
ON	Unused	BD59	Alicyclobacillus	acidocaldarius	10	0.000168868
ON	Unused	BD59	Porphyrobacter	cryptus	7	0.000118207
ON	Unused	BD59	Meiothermus	silvanus	6	0.000101321
ON	Unused	BD59	Rubellimicrobium	thermophilum	5	8.44338e-05
ON	Unused	BD59	Silanimonas	lenta	5	8.44338e-05
ON	Unused	BD59	Caldilinea	tarbellica	4	6.7547e-05
ON	Unused	BD59	Leptonema	illini	4	6.7547e-05
ON	Unused	BD59	Gordonia	paraffinivorans	3	5.06603e-05
ON	Unused	BD75	Pantoea	ananatis	5761	0.0683539
ON	Unused	BD75	Quadrisphaera	granulorum	2130	0.0252723
ON	Unused	BD75	Aureimonas	ureilytica	1968	0.0233502
ON	Unused	BD75	Methylobacterium	komagatae	1329	0.0157685
ON	Unused	BD75	Luteibacter	rhizovicinus	956	0.0113429
ON	Unused	BD75	Microbacterium	testaceum	529	0.00627655
ON	Unused	BD75	Methylobacterium	aerolatum	191	0.0022662
ON	Unused	BD75	Methylobacterium	gossipiicola	189	0.00224247
ON	Unused	BD75	Aureimonas	jatrophae	186	0.00220688
ON	Unused	BD75	Stenotrophomonas	maltophilia	167	0.00198144
ON	Unused	BD75	Mucilaginibacter	daejeonensis	136	0.00161363
ON	Unused	BD75	Deinococcus	gobiensis	134	0.0015899
ON	Unused	BD75	Pseudomonas	psychrotolerans	127	0.00150685
ON	Unused	BD75	Pseudacidovorax	intermedius	119	0.00141193
ON	Unused	BD75	Aureimonas	phyllosphaerae	116	0.00137633
ON	Unused	BD75	Spirosoma	oryzae	112	0.00132887
ON	Unused	BD75	Sphingomonas	yunnanensis	94	0.0011153
ON	Unused	BD75	Sphingomonas	metalli	89	0.00105598
ON	Unused	BD75	Lapillicoccus	jejuensis	81	0.000961059
ON	Unused	BD75	Mycobacterium	obuense	75	0.00088987
ON	Unused	BD75	Melittangium	lichenicola	73	0.00086614
ON	Unused	BD75	Kosakonia	cowanii	65	0.00077122
ON	Unused	BD75	Bosea	thiooxidans	50	0.000593246
ON	Unused	BD75	Actinomycetospora	corticicola	45	0.000533922
ON	Unused	BD75	Paenibacillus	polymyxa	44	0.000522057
ON	Unused	BD75	Chryseobacterium	hagamense	43	0.000510192
ON	Unused	BD75	Saccharopolyspora	rectivirgula	39	0.000462732
ON	Unused	BD75	Lactobacillus	delbrueckii	35	0.000415273
ON	Unused	BD75	Pantoea	stewartii	35	0.000415273
ON	Unused	BD75	Sphingomonas	panni	33	0.000391543
ON	Unused	BD75	Chryseobacterium	camelliae	31	0.000367813
ON	Unused	BD75	Belnapia	soli	28	0.000332218
ON	Unused	BD75	Brevibacterium	casei	24	0.000284758
ON	Unused	BD75	Bacillus	coagulans	20	0.000237299
ON	Unused	BD75	Acidovorax	oryzae	17	0.000201704
ON	Unused	BD75	Luteibacter	jiangsuensis	15	0.000177974
ON	Unused	BD75	Methylobacterium	hispanicum	15	0.000177974
ON	Unused	BD75	Roseomonas	suffusca	15	0.000177974
ON	Unused	BD75	Sphingomonas	hankookensis	15	0.000177974
ON	Unused	BD75	Flavobacterium	ceti	10	0.000118649
ON	Unused	BD75	Sphingobium	abikonense	6	7.11896e-05
ON	Unused	BD75	Myroides	guanonis	3	3.55948e-05
ON	Unused	BD75	Weissella	beninensis	3	3.55948e-05
ON	Unused	BD87	Pantoea	ananatis	180	0.00799112
ON	Unused	BD87	Dyadobacter	beijingensis	56	0.00248613
ON	Unused	BD87	Corynebacterium_1	stationis	52	0.00230855
ON	Unused	BD87	Microbacterium	lacus	43	0.00190899
ON	Unused	BD87	Fusobacterium	necrophorum	39	0.00173141
ON	Unused	BD87	Aeromicrobium	flavum	36	0.00159822
ON	Unused	BD87	Variovorax	paradoxus	34	0.00150943
ON	Unused	BD87	Pseudomonas	putida	29	0.00128746
ON	Unused	BD87	Romboutsia	sedimentorum	20	0.000887902
ON	Unused	BD87	Agrococcus	jejuensis	15	0.000665927
ON	Unused	BD87	Akkermansia	muciniphila	11	0.000488346
ON	Unused	BD87	Corynebacterium	humireducens	11	0.000488346
ON	Unused	BD87	Nocardioides	plantarum	8	0.000355161
ON	Unused	BD87	Lachnospiraceae_NK4A136_group	bacterium	5	0.000221976
ON	Unused	BD87	Lactobacillus	reuteri	3	0.000133185
ON	Unused	BD87	Bacteroides	acidifaciens	2	8.87902e-05
ON	Unused	BD9	Luteibacter	rhizovicinus	1029	0.0235007
ON	Unused	BD9	Acidisoma	tundrae	127	0.00290047
ON	Unused	BD9	Terriglobus	roseus	108	0.00246654
ON	Unused	BD9	Weissella	soli	99	0.002261
ON	Unused	BD9	Acinetobacter	lwoffii	60	0.0013703
ON	Unused	BD9	Streptomyces	aurantiacus	58	0.00132462
ON	Unused	BD9	Pseudomonas	koreensis	57	0.00130179
ON	Unused	BD9	Erwinia	billingiae	55	0.00125611
ON	Unused	BD9	Granulicella	paludicola	47	0.0010734
ON	Unused	BD9	Tardiphaga	robiniae	44	0.00100489
ON	Unused	BD9	Paeniglutamicibacter	gangotriensis	41	0.000936372
ON	Unused	BD9	Corynebacterium_1	glutamicum	39	0.000890696
ON	Unused	BD9	Flavobacterium	rivuli	36	0.000822181
ON	Unused	BD9	Aeromicrobium	ginsengisoli	34	0.000776504
ON	Unused	BD9	Sphingobacterium	multivorum	31	0.000707989
ON	Unused	BD9	Sphingomonas	qilianensis	30	0.000685151
ON	Unused	BD9	Brachybacterium	tyrofermentans	29	0.000662312
ON	Unused	BD9	Luteibacter	anthropi	27	0.000616635
ON	Unused	BD9	Microbacterium	phyllosphaerae	27	0.000616635
ON	Unused	BD9	Jeotgalibaca	dankookensis	22	0.000502444
ON	Unused	BD9	Gryllotalpicola	koreensis	21	0.000479605
ON	Unused	BD9	Sphingomonas	mali	20	0.000456767
ON	Unused	BD9	Turicibacter	sanguinis	20	0.000456767
ON	Unused	BD9	Citricoccus	nitrophenolicus	16	0.000365414
ON	Unused	BD9	Corynebacterium	pollutisoli	16	0.000365414
ON	Unused	BD9	Romboutsia	sedimentorum	15	0.000342575
ON	Unused	BD9	Mucilaginibacter	polysacchareus	14	0.000319737
ON	Unused	BD9	Brevundimonas	staleyi	13	0.000296899
ON	Unused	BD9	Mucilaginibacter	pineti	12	0.00027406
ON	Unused	BD9	Terriglobus	saanensis	12	0.00027406
ON	Unused	BD9	Granulicella	mallensis	11	0.000251222
ON	Unused	BD9	Ornithinicoccus	hortensis	11	0.000251222
ON	Unused	BD9	Acinetobacter	pragensis	10	0.000228384
ON	Unused	BD9	Jeotgalibaca	arthritidis	10	0.000228384
ON	Unused	BD9	Tomitella	biformata	8	0.000182707
ON	Unused	BD9	Acinetobacter	guillouiae	7	0.000159868
ON	Unused	BD9	Corynebacterium_1	urealyticum	7	0.000159868
ON	Unused	BD9	Bacteroides	nordii	2	4.56767e-05
ON	Unused	BD91	Massilia	aurea	1579	0.0223332
ON	Unused	BD91	Pantoea	agglomerans	1329	0.0187972
ON	Unused	BD91	Pedobacter	agri	720	0.0101836
ON	Unused	BD91	Chryseobacterium	ginsengiterrae	645	0.0091228
ON	Unused	BD91	Agrococcus	jejuensis	535	0.00756697
ON	Unused	BD91	Sphingomonas	cynarae	527	0.00745382
ON	Unused	BD91	Pantoea	ananatis	391	0.00553025
ON	Unused	BD91	Psychrobacter	fulvigenes	260	0.00367741
ON	Unused	BD91	Sphingomonas	panni	203	0.00287121
ON	Unused	BD91	Microbacterium	radiodurans	184	0.00260247
ON	Unused	BD91	Dysgonomonas	gadei	169	0.00239031
ON	Unused	BD91	Saccharopolyspora	rectivirgula	145	0.00205086
ON	Unused	BD91	Aeromicrobium	ginsengisoli	134	0.00189528
ON	Unused	BD91	Pseudomonas	oryzihabitans	129	0.00182456
ON	Unused	BD91	Rathayibacter	caricis	128	0.00181042
ON	Unused	BD91	Thermoactinomyces	vulgaris	128	0.00181042
ON	Unused	BD91	Sphingobacterium	faecium	122	0.00172555
ON	Unused	BD91	Curtobacterium	herbarum	115	0.00162655
ON	Unused	BD91	Salana	multivorans	114	0.0016124
ON	Unused	BD91	Variovorax	paradoxus	113	0.00159826
ON	Unused	BD91	Psychrobacter	maritimus	109	0.00154168
ON	Unused	BD91	Arthrobacter	agilis	104	0.00147096
ON	Unused	BD91	Corynebacterium_1	maris	97	0.00137196
ON	Unused	BD91	Nocardioides	alkalitolerans	92	0.00130124
ON	Unused	BD91	Aeromicrobium	erythreum	84	0.00118808
ON	Unused	BD91	Jeotgalibaca	dankookensis	77	0.00108908
ON	Unused	BD91	Sphingomonas	phyllosphaerae	64	0.000905208
ON	Unused	BD91	Flavobacterium	psychrophilum	62	0.00087692
ON	Unused	BD91	Pedobacter	namyangjuensis	60	0.000848632
ON	Unused	BD91	Romboutsia	sedimentorum	56	0.000792057
ON	Unused	BD91	Paenibacillus	chinensis	54	0.000763769
ON	Unused	BD91	Aureimonas	glaciei	52	0.000735481
ON	Unused	BD91	Aureimonas	populi	51	0.000721337
ON	Unused	BD91	Kineococcus	radiotolerans	48	0.000678906
ON	Unused	BD91	Nocardioides	kribbensis	46	0.000650618
ON	Unused	BD91	Nocardiopsis	prasina	46	0.000650618
ON	Unused	BD91	Kosakonia	cowanii	44	0.00062233
ON	Unused	BD91	Aureimonas	phyllosphaerae	43	0.000608186
ON	Unused	BD91	Brachybacterium	tyrofermentans	43	0.000608186
ON	Unused	BD91	Thermobifida	fusca	42	0.000594043
ON	Unused	BD91	Hymenobacter	tibetensis	39	0.000551611
ON	Unused	BD91	Quadrisphaera	granulorum	36	0.000509179
ON	Unused	BD91	Brevundimonas	mediterranea	34	0.000480892
ON	Unused	BD91	Erwinia	aphidicola	34	0.000480892
ON	Unused	BD91	Sphingomonas	yunnanensis	34	0.000480892
ON	Unused	BD91	Rathayibacter	tritici	31	0.00043846
ON	Unused	BD91	Bacillus	gibsonii	29	0.000410172
ON	Unused	BD91	Nocardiopsis	salina	29	0.000410172
ON	Unused	BD91	Flavobacterium	chungangense	28	0.000396028
ON	Unused	BD91	Stenotrophomonas	chelatiphaga	27	0.000381885
ON	Unused	BD91	Methylobacterium	adhaesivum	26	0.000367741
ON	Unused	BD91	Acinetobacter	lwoffii	25	0.000353597
ON	Unused	BD91	Clostridium_sensu_stricto_1	disporicum	24	0.000339453
ON	Unused	BD91	Brevundimonas	staleyi	23	0.000325309
ON	Unused	BD91	Azospira	oryzae	22	0.000311165
ON	Unused	BD91	Pseudomonas	formosensis	22	0.000311165
ON	Unused	BD91	Weissella	soli	22	0.000311165
ON	Unused	BD91	Saccharomonospora	glauca	21	0.000297021
ON	Unused	BD91	Corynebacterium_1	glutamicum	20	0.000282877
ON	Unused	BD91	Prauserella	rugosa	20	0.000282877
ON	Unused	BD91	Aliihoeflea	aestuarii	19	0.000268734
ON	Unused	BD91	Planococcus	psychrotoleratus	19	0.000268734
ON	Unused	BD91	Sanguibacter	antarcticus	19	0.000268734
ON	Unused	BD91	Corynebacterium_1	sputi	18	0.00025459
ON	Unused	BD91	Bifidobacterium	choerinum	17	0.000240446
ON	Unused	BD91	Skermanella	aerolata	17	0.000240446
ON	Unused	BD91	Carnobacterium	antarcticum	15	0.000212158
ON	Unused	BD91	Dyadobacter	koreensis	15	0.000212158
ON	Unused	BD91	Blastococcus	aggregatus	14	0.000198014
ON	Unused	BD91	Patulibacter	minatonensis	14	0.000198014
ON	Unused	BD91	Pedobacter	bambusae	14	0.000198014
ON	Unused	BD91	Planomicrobium	glaciei	14	0.000198014
ON	Unused	BD91	Roseomonas	aquatica	14	0.000198014
ON	Unused	BD91	Bacillus	murimartini	13	0.00018387
ON	Unused	BD91	Pusillimonas	noertemannii	13	0.00018387
ON	Unused	BD91	Comamonas	koreensis	12	0.000169726
ON	Unused	BD91	Deinococcus	citri	12	0.000169726
ON	Unused	BD91	Desemzia	incerta	12	0.000169726
ON	Unused	BD91	Psychrobacter	phenylpyruvicus	12	0.000169726
ON	Unused	BD91	Saccharopolyspora	flava	12	0.000169726
ON	Unused	BD91	Campylobacter	lanienae	11	0.000155583
ON	Unused	BD91	Dysgonomonas	oryzarvi	11	0.000155583
ON	Unused	BD91	Luteococcus	japonicus	11	0.000155583
ON	Unused	BD91	Duganella	zoogloeoides	10	0.000141439
ON	Unused	BD91	Massilia	cf.	10	0.000141439
ON	Unused	BD91	Nocardioides	alpinus	10	0.000141439
ON	Unused	BD91	Nocardioides	zeicaulis	10	0.000141439
ON	Unused	BD91	Hydrogenophaga	temperata	9	0.000127295
ON	Unused	BD91	Pedobacter	boryungensis	9	0.000127295
ON	Unused	BD91	Sphingobacterium	bovisgrunnientis	8	0.000113151
ON	Unused	BD91	Sphingobium	sufflavum	8	0.000113151
ON	Unused	BD91	Verrucomicrobium	spinosum	8	0.000113151
ON	Unused	BD91	Collinsella	tanakaei	7	9.90071e-05
ON	Unused	BD91	Sinobaca	qinghaiensis	7	9.90071e-05
ON	Unused	BD91	Thauera	phenolivorans	7	9.90071e-05
ON	Unused	BD91	Corynebacterium_1	faecale	6	8.48632e-05
ON	Unused	BD91	Jeotgalibaca	arthritidis	6	8.48632e-05
ON	Unused	BD91	Paenibacillus	daejeonensis	6	8.48632e-05
ON	Unused	BD91	Cereibacter	changlensis	5	7.07194e-05
ON	Unused	BD91	Nocardioides	ganghwensis	5	7.07194e-05
ON	Unused	BD91	Ureibacillus	thermosphaericus	5	7.07194e-05
ON	Unused	BD91	Pigmentiphaga	litoralis	4	5.65755e-05
ON	Unused	BD91	Clostridium_sensu_stricto_12	luticellarii	3	4.24316e-05
ON	Unused	BD91	Tetragenococcus	koreensis	3	4.24316e-05
ON	Used	BD10	Acinetobacter	lwoffii	1385	0.030508
ON	Used	BD10	Psychrobacter	phenylpyruvicus	504	0.0111018
ON	Used	BD10	Jeotgalibaca	dankookensis	405	0.0089211
ON	Used	BD10	Paracoccus	alcaliphilus	360	0.00792986
ON	Used	BD10	Ornithinicoccus	hortensis	248	0.0054628
ON	Used	BD10	Corynebacterium	pollutisoli	221	0.00486806
ON	Used	BD10	Pseudomonas	caeni	133	0.00292964
ON	Used	BD10	Pseudomonas	formosensis	118	0.00259923
ON	Used	BD10	Galbibacter	marinus	104	0.00229085
ON	Used	BD10	Pseudomonas	saudimassiliensis	100	0.00220274
ON	Used	BD10	Tessaracoccus	terricola	100	0.00220274
ON	Used	BD10	Corynebacterium_1	glutamicum	99	0.00218071
ON	Used	BD10	Mesorhizobium	thiogangeticum	95	0.0020926
ON	Used	BD10	Acinetobacter	gandensis	90	0.00198247
ON	Used	BD10	Acinetobacter	indicus	88	0.00193841
ON	Used	BD10	Luteimonas	terricola	88	0.00193841
ON	Used	BD10	Romboutsia	sedimentorum	76	0.00167408
ON	Used	BD10	Nocardioides	solisilvae	74	0.00163003
ON	Used	BD10	Turicibacter	sanguinis	74	0.00163003
ON	Used	BD10	Facklamia	tabacinasalis	65	0.00143178
ON	Used	BD10	Sphingobacterium	daejeonense	65	0.00143178
ON	Used	BD10	Psychrobacter	fulvigenes	63	0.00138773
ON	Used	BD10	Brevibacterium	senegalense	60	0.00132164
ON	Used	BD10	Thauera	phenolivorans	47	0.00103529
ON	Used	BD10	Aquamicrobium	aerolatum	42	0.000925151
ON	Used	BD10	Jeotgalibaca	arthritidis	41	0.000903123
ON	Used	BD10	Pseudomonas	stutzeri	36	0.000792986
ON	Used	BD10	Sanguibacter	massiliensis	30	0.000660822
ON	Used	BD10	Pseudoclavibacter	faecalis	29	0.000638795
ON	Used	BD10	Clostridium_sensu_stricto_1	disporicum	26	0.000572712
ON	Used	BD10	Corynebacterium_1	maris	24	0.000528658
ON	Used	BD10	Paracoccus	alkenifer	24	0.000528658
ON	Used	BD10	Gemmobacter	intermedius	23	0.00050663
ON	Used	BD10	Rhodococcus	phenolicus	23	0.00050663
ON	Used	BD10	Mycobacterium	chitae	20	0.000440548
ON	Used	BD10	Agrococcus	casei	16	0.000352438
ON	Used	BD10	Brevundimonas	terrae	14	0.000308384
ON	Used	BD10	Flavobacterium	luticocti	14	0.000308384
ON	Used	BD10	Microbacterium	gubbeenense	14	0.000308384
ON	Used	BD10	Jonesia	denitrificans	12	0.000264329
ON	Used	BD10	Rhodobacter	gluconicum	12	0.000264329
ON	Used	BD10	Alkalibacterium	iburiense	11	0.000242301
ON	Used	BD10	Advenella	mimigardefordensis	9	0.000198247
ON	Used	BD10	Campylobacter	lanienae	9	0.000198247
ON	Used	BD10	Sphingobacterium	mizutaii	7	0.000154192
ON	Used	BD10	Weissella	soli	3	6.60822e-05
ON	Used	BD112	Acinetobacter	lwoffii	1460	0.0386499
ON	Used	BD112	Jeotgalicoccus	saudimassiliensis	430	0.0113832
ON	Used	BD112	Corynebacterium_1	casei	327	0.00865652
ON	Used	BD112	Jeotgalibaca	dankookensis	255	0.0067505
ON	Used	BD112	Brevibacterium	senegalense	225	0.00595632
ON	Used	BD112	Facklamia	tabacinasalis	174	0.00460622
ON	Used	BD112	Brevibacterium	yomogidense	172	0.00455328
ON	Used	BD112	Psychrobacter	phenylpyruvicus	164	0.0043415
ON	Used	BD112	Citricoccus	nitrophenolicus	153	0.0040503
ON	Used	BD112	Paracoccus	alcaliphilus	151	0.00399735
ON	Used	BD112	Aquamicrobium	aerolatum	120	0.0031767
ON	Used	BD112	Corynebacterium_1	stationis	114	0.00301787
ON	Used	BD112	Psychrobacter	fulvigenes	104	0.00275314
ON	Used	BD112	Pseudomonas	caeni	94	0.00248842
ON	Used	BD112	Ornithinicoccus	hortensis	81	0.00214428
ON	Used	BD112	Pseudomonas	saudimassiliensis	56	0.00148246
ON	Used	BD112	Microbacterium	gubbeenense	50	0.00132363
ON	Used	BD112	Tessaracoccus	terricola	49	0.00129715
ON	Used	BD112	Thermoactinomyces	vulgaris	46	0.00121774
ON	Used	BD112	Corynebacterium_1	glutamicum	43	0.00113832
ON	Used	BD112	Brachybacterium	faecium	42	0.00111185
ON	Used	BD112	Acinetobacter	gandensis	37	0.000979484
ON	Used	BD112	Corynebacterium	humireducens	29	0.000767704
ON	Used	BD112	Acinetobacter	indicus	27	0.000714758
ON	Used	BD112	Corynebacterium	pollutisoli	27	0.000714758
ON	Used	BD112	Romboutsia	sedimentorum	26	0.000688286
ON	Used	BD112	Nocardioides	solisilvae	25	0.000661813
ON	Used	BD112	Corynebacterium_1	maris	24	0.000635341
ON	Used	BD112	Jeotgalibaca	arthritidis	23	0.000608868
ON	Used	BD112	Sphingobacterium	alimentarium	23	0.000608868
ON	Used	BD112	Microbacterium	murale	19	0.000502978
ON	Used	BD112	Galbibacter	marinus	18	0.000476506
ON	Used	BD112	Mesorhizobium	thiogangeticum	16	0.000423561
ON	Used	BD112	Brevundimonas	terrae	15	0.000397088
ON	Used	BD112	Photobacterium	ganghwense	15	0.000397088
ON	Used	BD112	Pseudoxanthomonas	taiwanensis	13	0.000344143
ON	Used	BD112	Yaniella	halotolerans	13	0.000344143
ON	Used	BD112	Campylobacter	lanienae	12	0.00031767
ON	Used	BD112	Gemmobacter	intermedius	12	0.00031767
ON	Used	BD112	Pseudomonas	pertucinogena	11	0.000291198
ON	Used	BD112	Thauera	phenolivorans	9	0.000238253
ON	Used	BD112	Methyloceanibacter	marginalis	8	0.00021178
ON	Used	BD112	Luteimonas	mephitis	7	0.000185308
ON	Used	BD112	Pediococcus	inopinatus	5	0.000132363
ON	Used	BD112	Erysipelotrichaceae_UCG-002	bacterium	4	0.00010589
ON	Used	BD116	Ornithinicoccus	hortensis	741	0.0175613
ON	Used	BD116	Thauera	phenolivorans	555	0.0131532
ON	Used	BD116	Acinetobacter	lwoffii	295	0.00699135
ON	Used	BD116	Luteimonas	marina	286	0.00677805
ON	Used	BD116	Mesorhizobium	thiogangeticum	223	0.00528499
ON	Used	BD116	Flavobacterium	aquimarinum	144	0.00341273
ON	Used	BD116	Flavobacterium	luticocti	139	0.00329423
ON	Used	BD116	Paracoccus	alcaliphilus	110	0.00260694
ON	Used	BD116	Pseudomonas	lurida	98	0.00232255
ON	Used	BD116	Romboutsia	sedimentorum	86	0.00203816
ON	Used	BD116	Aeromicrobium	ginsengisoli	74	0.00175376
ON	Used	BD116	Sphingobacterium	alimentarium	62	0.00146937
ON	Used	BD116	Jeotgalibaca	dankookensis	59	0.00139827
ON	Used	BD116	Promicromonospora	citrea	55	0.00130347
ON	Used	BD116	Bacillus	longiquaesitum	54	0.00127977
ON	Used	BD116	Pseudactinotalea	terrae	51	0.00120867
ON	Used	BD116	Erwinia	billingiae	44	0.00104278
ON	Used	BD116	Paracoccus	alkenifer	40	0.00094798
ON	Used	BD116	Paracoccus	denitrificans	39	0.00092428
ON	Used	BD116	Nocardioides	solisilvae	38	0.000900581
ON	Used	BD116	Acinetobacter	variabilis	31	0.000734684
ON	Used	BD116	Oceanibaculum	nanhaiense	31	0.000734684
ON	Used	BD116	Weissella	soli	28	0.000663586
ON	Used	BD116	Aquamicrobium	aerolatum	27	0.000639886
ON	Used	BD116	Pseudomonas	formosensis	27	0.000639886
ON	Used	BD116	Clostridium_sensu_stricto_1	disporicum	26	0.000616187
ON	Used	BD116	Gemmobacter	intermedius	26	0.000616187
ON	Used	BD116	Hydrogenophaga	bisanensis	25	0.000592487
ON	Used	BD116	Luteimonas	arsenica	23	0.000545088
ON	Used	BD116	Turicibacter	sanguinis	23	0.000545088
ON	Used	BD116	Rhodobacter	gluconicum	20	0.00047399
ON	Used	BD116	Comamonas	aquatica	19	0.00045029
ON	Used	BD116	Sanguibacter	massiliensis	19	0.00045029
ON	Used	BD116	Devosia	riboflavina	18	0.000426591
ON	Used	BD116	Luteimonas	composti	18	0.000426591
ON	Used	BD116	Pseudomonas	pachastrellae	18	0.000426591
ON	Used	BD116	Fermentimonas	caenicola	15	0.000355492
ON	Used	BD116	Niabella	terrae	14	0.000331793
ON	Used	BD116	Phyllobacterium	catacumbae	14	0.000331793
ON	Used	BD116	Psychrobacter	phenylpyruvicus	14	0.000331793
ON	Used	BD116	Streptomyces	aculeolatus	11	0.000260694
ON	Used	BD116	Cellvibrio	fibrivorans	10	0.000236995
ON	Used	BD116	Flavobacterium	flevense	10	0.000236995
ON	Used	BD116	Sphingobacterium	shayense	10	0.000236995
ON	Used	BD116	Pseudomonas	oleovorans	9	0.000213295
ON	Used	BD116	Sphingobacterium	daejeonense	9	0.000213295
ON	Used	BD116	Gordonia	iterans	8	0.000189596
ON	Used	BD116	Pseudoxanthomonas	suwonensis	8	0.000189596
ON	Used	BD116	Sphingobacterium	alkalisoli	8	0.000189596
ON	Used	BD116	Photobacterium	ganghwense	7	0.000165896
ON	Used	BD116	Acholeplasma	oculi	6	0.000142197
ON	Used	BD116	Sharpea	azabuensis	6	0.000142197
ON	Used	BD116	Sphingobium	yanoikuyae	6	0.000142197
ON	Used	BD116	Reyranella	aquatilis	3	7.10985e-05
ON	Used	BD122	Corynebacterium_1	stationis	2779	0.0443682
ON	Used	BD122	Facklamia	tabacinasalis	1689	0.0269658
ON	Used	BD122	Psychrobacter	phenylpyruvicus	1375	0.0219526
ON	Used	BD122	Corynebacterium_1	maris	472	0.00753572
ON	Used	BD122	Corynebacterium_1	urealyticum	304	0.00485352
ON	Used	BD122	Pseudomonas	caeni	175	0.00279396
ON	Used	BD122	Romboutsia	sedimentorum	130	0.00207552
ON	Used	BD122	Brevibacterium	luteolum	129	0.00205955
ON	Used	BD122	Jeotgalibaca	dankookensis	105	0.00167638
ON	Used	BD122	Psychrobacter	fulvigenes	100	0.00159655
ON	Used	BD122	Salinicoccus	salitudinis	99	0.00158059
ON	Used	BD122	Aerococcus	viridans	95	0.00151672
ON	Used	BD122	Brevibacterium	senegalense	81	0.00129321
ON	Used	BD122	Piscicoccus	intestinalis	72	0.00114952
ON	Used	BD122	Corynebacterium_1	nuruki	57	0.000910034
ON	Used	BD122	Pantoea	ananatis	47	0.000750379
ON	Used	BD122	Staphylococcus	equorum	47	0.000750379
ON	Used	BD122	Bifidobacterium	choerinum	45	0.000718448
ON	Used	BD122	Campylobacter	lanienae	44	0.000702483
ON	Used	BD122	Acinetobacter	lwoffii	40	0.000638621
ON	Used	BD122	Dietzia	timorensis	37	0.000590724
ON	Used	BD122	Bifidobacterium	merycicum	36	0.000574759
ON	Used	BD122	Lactobacillus	acidipiscis	32	0.000510896
ON	Used	BD122	Jeotgalicoccus	huakuii	29	0.000463
ON	Used	BD122	Aureimonas	ureilytica	28	0.000447034
ON	Used	BD122	Brachybacterium	conglomeratum	28	0.000447034
ON	Used	BD122	Corynebacterium	pollutisoli	27	0.000431069
ON	Used	BD122	Corynebacterium_1	variabile	27	0.000431069
ON	Used	BD122	Yaniella	halotolerans	27	0.000431069
ON	Used	BD122	Methylobacterium	komagatae	26	0.000415103
ON	Used	BD122	Bifidobacterium	ruminantium	24	0.000383172
ON	Used	BD122	Lactobacillus	dextrinicus	24	0.000383172
ON	Used	BD122	Corynebacterium	humireducens	23	0.000367207
ON	Used	BD122	Globicatella	sulfidifaciens	22	0.000351241
ON	Used	BD122	Turicibacter	sanguinis	22	0.000351241
ON	Used	BD122	Brachybacterium	muris	20	0.00031931
ON	Used	BD122	Corynebacterium_1	marinum	20	0.00031931
ON	Used	BD122	Alkalibacterium	iburiense	18	0.000287379
ON	Used	BD122	Jeotgalibaca	arthritidis	16	0.000255448
ON	Used	BD122	Jeotgalicoccus	saudimassiliensis	16	0.000255448
ON	Used	BD122	Sharpea	azabuensis	16	0.000255448
ON	Used	BD122	Corynebacterium_1	casei	15	0.000239483
ON	Used	BD122	Luteibacter	rhizovicinus	15	0.000239483
ON	Used	BD122	Olsenella	umbonata	15	0.000239483
ON	Used	BD122	Clostridium_sensu_stricto_1	disporicum	14	0.000223517
ON	Used	BD122	Citricoccus	nitrophenolicus	13	0.000207552
ON	Used	BD122	Brachybacterium	paraconglomeratum	9	0.00014369
ON	Used	BD122	Prevotella_9	copri	8	0.000127724
ON	Used	BD122	Salinicoccus	kunmingensis	7	0.000111759
ON	Used	BD122	Clostridium_sensu_stricto_1	neonatale	6	9.57931e-05
ON	Used	BD122	Lactobacillus	mucosae	6	9.57931e-05
ON	Used	BD122	Clostridium_sensu_stricto_6	bornimense	5	7.98276e-05
ON	Used	BD122	Salinicoccus	carnicancri	5	7.98276e-05
ON	Used	BD122	Mucilaginibacter	daejeonensis	4	6.38621e-05
ON	Used	BD122	Fusobacterium	necrophorum	2	3.1931e-05
ON	Used	BD24	Facklamia	tabacinasalis	437	0.0085147
ON	Used	BD24	Psychrobacter	phenylpyruvicus	208	0.00405276
ON	Used	BD24	Corynebacterium_1	stationis	194	0.00377998
ON	Used	BD24	Romboutsia	sedimentorum	132	0.00257195
ON	Used	BD24	Corynebacterium_1	maris	123	0.00239659
ON	Used	BD24	Aerococcus	viridans	96	0.00187051
ON	Used	BD24	Corynebacterium	humireducens	76	0.00148082
ON	Used	BD24	Corynebacterium	pollutisoli	69	0.00134443
ON	Used	BD24	Acinetobacter	lwoffii	59	0.00114958
ON	Used	BD24	Campylobacter	lanienae	58	0.0011301
ON	Used	BD24	Turicibacter	sanguinis	54	0.00105216
ON	Used	BD24	Corynebacterium_1	casei	53	0.00103268
ON	Used	BD24	Jeotgalibaca	dankookensis	51	0.000993707
ON	Used	BD24	Globicatella	sulfidifaciens	50	0.000974222
ON	Used	BD24	Bifidobacterium	merycicum	44	0.000857315
ON	Used	BD24	Clostridium_sensu_stricto_1	disporicum	37	0.000720924
ON	Used	BD24	Brachybacterium	paraconglomeratum	31	0.000604018
ON	Used	BD24	Bifidobacterium	choerinum	29	0.000565049
ON	Used	BD24	Brachybacterium	muris	28	0.000545564
ON	Used	BD24	Piscicoccus	intestinalis	26	0.000506595
ON	Used	BD24	Brevibacterium	luteolum	24	0.000467627
ON	Used	BD24	Bacillus	coagulans	12	0.000233813
ON	Used	BD24	Alkalibacterium	iburiense	11	0.000214329
ON	Used	BD24	Brevibacterium	senegalense	11	0.000214329
ON	Used	BD24	Fusobacterium	necrophorum	11	0.000214329
ON	Used	BD24	Psychrobacter	fulvigenes	11	0.000214329
ON	Used	BD24	Corynebacterium_1	marinum	10	0.000194844
ON	Used	BD24	Eremococcus	coleocola	8	0.000155876
ON	Used	BD24	Jeotgalibaca	arthritidis	8	0.000155876
ON	Used	BD24	Lysinibacillus	jejuensis	8	0.000155876
ON	Used	BD24	Porphyromonas	levii	8	0.000155876
ON	Used	BD24	Variovorax	paradoxus	8	0.000155876
ON	Used	BD24	Lactobacillus	plantarum	7	0.000136391
ON	Used	BD24	Thauera	phenolivorans	5	9.74222e-05
ON	Used	BD24	Bacillus	smithii	4	7.79378e-05
ON	Used	BD24	Pedobacter	agri	4	7.79378e-05
ON	Used	BD24	Sharpea	azabuensis	4	7.79378e-05
ON	Used	BD24	Treponema_2	berlinense	3	5.84533e-05
ON	Used	BD30	Facklamia	tabacinasalis	843	0.011487
ON	Used	BD30	Corynebacterium_1	confusum	636	0.00866639
ON	Used	BD30	Corynebacterium	frankenforstense	566	0.00771254
ON	Used	BD30	Aerococcus	viridans	358	0.00487825
ON	Used	BD30	Psychrobacter	phenylpyruvicus	252	0.00343385
ON	Used	BD30	Romboutsia	sedimentorum	235	0.0032022
ON	Used	BD30	Corynebacterium_1	maris	156	0.00212572
ON	Used	BD30	Corynebacterium_1	camporealensis	144	0.0019622
ON	Used	BD30	Corynebacterium_1	stationis	129	0.00175781
ON	Used	BD30	Jeotgalibaca	dankookensis	80	0.00109011
ON	Used	BD30	Bifidobacterium	merycicum	55	0.000749452
ON	Used	BD30	Corynebacterium	humireducens	49	0.000667693
ON	Used	BD30	Carnobacterium	antarcticum	47	0.00064044
ON	Used	BD30	Clostridium_sensu_stricto_1	disporicum	39	0.000531429
ON	Used	BD30	Psychrobacter	fulvigenes	33	0.000449671
ON	Used	BD30	Bifidobacterium	choerinum	32	0.000436045
ON	Used	BD30	Desemzia	incerta	30	0.000408792
ON	Used	BD30	Corynebacterium	pollutisoli	29	0.000395165
ON	Used	BD30	Aerococcus	suis	26	0.000354286
ON	Used	BD30	Campylobacter	lanienae	26	0.000354286
ON	Used	BD30	Globicatella	sulfidifaciens	24	0.000327033
ON	Used	BD30	Jeotgalicoccus	saudimassiliensis	21	0.000286154
ON	Used	BD30	Fusobacterium	necrophorum	16	0.000218022
ON	Used	BD30	Jeotgalicoccus	huakuii	16	0.000218022
ON	Used	BD30	Olsenella	umbonata	15	0.000204396
ON	Used	BD30	Psychrobacter	maritimus	15	0.000204396
ON	Used	BD30	Porphyromonas	levii	8	0.000109011
ON	Used	BD30	Corynebacterium_1	urealyticum	7	9.53847e-05
ON	Used	BD30	Alkalibacterium	iburiense	6	8.17583e-05
ON	Used	BD30	Prevotella_1	bryantii	6	8.17583e-05
ON	Used	BD30	Sharpea	azabuensis	6	8.17583e-05
ON	Used	BD30	Corynebacterium_1	lipophiloflavum	5	6.8132e-05
ON	Used	BD30	Erysipelotrichaceae_UCG-002	bacterium	3	4.08792e-05
ON	Used	BD32	Pantoea	ananatis	480	0.0105527
ON	Used	BD32	Acinetobacter	lwoffii	355	0.0078046
ON	Used	BD32	Corynebacterium_1	stationis	245	0.00538627
ON	Used	BD32	Corynebacterium_1	nuruki	216	0.00474871
ON	Used	BD32	Aureimonas	ureilytica	186	0.00408917
ON	Used	BD32	Corynebacterium	pollutisoli	175	0.00384734
ON	Used	BD32	Methylobacterium	komagatae	174	0.00382535
ON	Used	BD32	Corynebacterium	frankenforstense	155	0.00340764
ON	Used	BD32	Facklamia	tabacinasalis	155	0.00340764
ON	Used	BD32	Psychrobacter	phenylpyruvicus	152	0.00334169
ON	Used	BD32	Quadrisphaera	granulorum	104	0.00228642
ON	Used	BD32	Romboutsia	sedimentorum	98	0.00215451
ON	Used	BD32	Acinetobacter	movanagherensis	84	0.00184672
ON	Used	BD32	Brevibacterium	luteolum	79	0.0017368
ON	Used	BD32	Luteibacter	rhizovicinus	75	0.00164886
ON	Used	BD32	Aerococcus	viridans	71	0.00156092
ON	Used	BD32	Lactobacillus	acidipiscis	71	0.00156092
ON	Used	BD32	Jeotgalibaca	dankookensis	70	0.00153893
ON	Used	BD32	Campylobacter	lanienae	67	0.00147298
ON	Used	BD32	Corynebacterium_1	maris	51	0.00112122
ON	Used	BD32	Corynebacterium_1	aurimucosum	47	0.00103329
ON	Used	BD32	Bifidobacterium	merycicum	42	0.000923361
ON	Used	BD32	Globicatella	sulfidifaciens	37	0.000813437
ON	Used	BD32	Methylobacterium	aerolatum	36	0.000791452
ON	Used	BD32	Weissella	minor	36	0.000791452
ON	Used	BD32	Bifidobacterium	choerinum	32	0.000703513
ON	Used	BD32	Psychrobacter	fulvigenes	32	0.000703513
ON	Used	BD32	Dietzia	timorensis	30	0.000659544
ON	Used	BD32	Aureimonas	jatrophae	29	0.000637559
ON	Used	BD32	Bifidobacterium	ruminantium	29	0.000637559
ON	Used	BD32	Jeotgalibaca	arthritidis	27	0.000593589
ON	Used	BD32	Pseudomonas	psychrotolerans	27	0.000593589
ON	Used	BD32	Sphingobacterium	alimentarium	27	0.000593589
ON	Used	BD32	Brachybacterium	tyrofermentans	26	0.000571604
ON	Used	BD32	Aerococcus	suis	25	0.00054962
ON	Used	BD32	Clostridium_sensu_stricto_1	disporicum	25	0.00054962
ON	Used	BD32	Microbacterium	testaceum	24	0.000527635
ON	Used	BD32	Pseudomonas	caeni	22	0.000483665
ON	Used	BD32	Methylobacterium	gossipiicola	20	0.000439696
ON	Used	BD32	Brevibacterium	senegalense	18	0.000395726
ON	Used	BD32	Brachybacterium	muris	17	0.000373741
ON	Used	BD32	Deinococcus	gobiensis	14	0.000307787
ON	Used	BD32	Stenotrophomonas	maltophilia	14	0.000307787
ON	Used	BD32	Corynebacterium_1	variabile	12	0.000263817
ON	Used	BD32	Bosea	thiooxidans	11	0.000241833
ON	Used	BD32	Fusobacterium	necrophorum	11	0.000241833
ON	Used	BD32	Sharpea	azabuensis	9	0.000197863
ON	Used	BD32	Olsenella	umbonata	8	0.000175878
ON	Used	BD32	Spirosoma	oryzae	8	0.000175878
ON	Used	BD32	Mucilaginibacter	daejeonensis	7	0.000153894
ON	Used	BD32	Prevotella_1	bryantii	6	0.000131909
ON	Used	BD32	Histophilus	somni	5	0.000109924
ON	Used	BD32	Melittangium	lichenicola	5	0.000109924
ON	Used	BD32	Nocardiopsis	rhizosphaerae	5	0.000109924
ON	Used	BD32	Brachybacterium	paraconglomeratum	3	6.59544e-05
ON	Used	BD32	Jeotgalicoccus	saudimassiliensis	1	2.19848e-05
ON	Used	BD32	Pediococcus	stilesii	1	2.19848e-05
ON	Used	BD50	Psychrobacter	phenylpyruvicus	2354	0.0402489
ON	Used	BD50	Acinetobacter	lwoffii	803	0.0137298
ON	Used	BD50	Facklamia	tabacinasalis	440	0.00752317
ON	Used	BD50	Paracoccus	alcaliphilus	362	0.00618951
ON	Used	BD50	Jeotgalibaca	dankookensis	335	0.00572787
ON	Used	BD50	Pedobacter	bauzanensis	269	0.00459939
ON	Used	BD50	Nocardioides	solisilvae	207	0.00353931
ON	Used	BD50	Aquamicrobium	aerolatum	192	0.00328284
ON	Used	BD50	Pseudomonas	formosensis	161	0.0027528
ON	Used	BD50	Galbibacter	marinus	149	0.00254762
ON	Used	BD50	Brachybacterium	tyrofermentans	136	0.00232534
ON	Used	BD50	Planomicrobium	okeanokoites	123	0.00210307
ON	Used	BD50	Acinetobacter	gandensis	116	0.00198338
ON	Used	BD50	Kurthia	ruminicola	103	0.00176111
ON	Used	BD50	Corynebacterium_1	casei	95	0.00162432
ON	Used	BD50	Paracoccus	alkenifer	82	0.00140204
ON	Used	BD50	Pseudomonas	oleovorans	80	0.00136785
ON	Used	BD50	Citricoccus	nitrophenolicus	79	0.00135075
ON	Used	BD50	Brevibacterium	senegalense	76	0.00129946
ON	Used	BD50	Marinobacter	excellens	76	0.00129946
ON	Used	BD50	Tessaracoccus	terricola	76	0.00129946
ON	Used	BD50	Aeromicrobium	ginsengisoli	75	0.00128236
ON	Used	BD50	Planococcus	donghaensis	75	0.00128236
ON	Used	BD50	Mesorhizobium	thiogangeticum	73	0.00124816
ON	Used	BD50	Acinetobacter	variabilis	70	0.00119687
ON	Used	BD50	Romboutsia	sedimentorum	65	0.00111138
ON	Used	BD50	Psychrobacter	fulvigenes	60	0.00102589
ON	Used	BD50	Jeotgalibaca	arthritidis	59	0.00100879
ON	Used	BD50	Sphaerobacter	thermophilus	59	0.00100879
ON	Used	BD50	Psychrobacter	maritimus	57	0.000974592
ON	Used	BD50	Brevibacterium	yomogidense	50	0.000854905
ON	Used	BD50	Planomicrobium	stackebrandtii	48	0.000820709
ON	Used	BD50	Corynebacterium_1	variabile	47	0.000803611
ON	Used	BD50	Sanguibacter	massiliensis	47	0.000803611
ON	Used	BD50	Streptococcus	parauberis	47	0.000803611
ON	Used	BD50	Thermobifida	fusca	47	0.000803611
ON	Used	BD50	Rhodococcus	rhodochrous	43	0.000735219
ON	Used	BD50	Paeniglutamicibacter	gangotriensis	42	0.000718121
ON	Used	BD50	Acinetobacter	indicus	40	0.000683924
ON	Used	BD50	Glycomyces	sediminimaris	38	0.000649728
ON	Used	BD50	Empedobacter	stercoris	36	0.000615532
ON	Used	BD50	Pseudomonas	saudimassiliensis	35	0.000598434
ON	Used	BD50	Pedobacter	bambusae	34	0.000581336
ON	Used	BD50	Corynebacterium_1	glutamicum	32	0.000547139
ON	Used	BD50	Jonesia	denitrificans	32	0.000547139
ON	Used	BD50	Gemmobacter	intermedius	31	0.000530041
ON	Used	BD50	Pseudoxanthomonas	suwonensis	31	0.000530041
ON	Used	BD50	Saccharopolyspora	rectivirgula	31	0.000530041
ON	Used	BD50	Microbacterium	phyllosphaerae	28	0.000478747
ON	Used	BD50	Pseudomonas	lurida	28	0.000478747
ON	Used	BD50	Sphingobacterium	cibi	28	0.000478747
ON	Used	BD50	Bradymonas	sediminis	27	0.000461649
ON	Used	BD50	Desemzia	incerta	27	0.000461649
ON	Used	BD50	Staphylococcus	sciuri	27	0.000461649
ON	Used	BD50	Microbacterium	murale	23	0.000393257
ON	Used	BD50	Pseudomonas	bauzanensis	23	0.000393257
ON	Used	BD50	Sphingobacterium	shayense	23	0.000393257
ON	Used	BD50	Novibacillus	thermophilus	22	0.000376158
ON	Used	BD50	Saccharomonospora	viridis	21	0.00035906
ON	Used	BD50	Fermentimonas	caenicola	20	0.000341962
ON	Used	BD50	Pseudomonas	denitrificans	20	0.000341962
ON	Used	BD50	Jeotgalicoccus	saudimassiliensis	19	0.000324864
ON	Used	BD50	Planococcus	psychrotoleratus	19	0.000324864
ON	Used	BD50	Corynebacterium_1	maris	18	0.000307766
ON	Used	BD50	Microbacterium	faecale	18	0.000307766
ON	Used	BD50	Pusillimonas	noertemannii	18	0.000307766
ON	Used	BD50	Luteimonas	mephitis	17	0.000290668
ON	Used	BD50	Pseudomonas	caeni	17	0.000290668
ON	Used	BD50	Thermobispora	bispora	17	0.000290668
ON	Used	BD50	Winogradskyella	crassostreae	17	0.000290668
ON	Used	BD50	Corynebacterium_1	marinum	16	0.00027357
ON	Used	BD50	Symbiobacterium	ostreiconchae	16	0.00027357
ON	Used	BD50	Flavobacterium	resistens	15	0.000256472
ON	Used	BD50	Acholeplasma	pleciae	14	0.000239374
ON	Used	BD50	Arthrobacter	psychrolactophilus	13	0.000222275
ON	Used	BD50	Flavobacterium	psychrolimnae	13	0.000222275
ON	Used	BD50	Microbacterium	gubbeenense	12	0.000205177
ON	Used	BD50	Lysinibacillus	alkaliphilus	11	0.000188079
ON	Used	BD50	Pseudomonas	thermotolerans	11	0.000188079
ON	Used	BD50	Sphingobacterium	alimentarium	11	0.000188079
ON	Used	BD50	Sphingobacterium	composti	11	0.000188079
ON	Used	BD50	Chryseobacterium	haifense	10	0.000170981
ON	Used	BD50	Devosia	riboflavina	10	0.000170981
ON	Used	BD50	Flavobacterium	luticocti	10	0.000170981
ON	Used	BD50	Sphingobacterium	multivorum	10	0.000170981
ON	Used	BD50	Brevundimonas	terrae	9	0.000153883
ON	Used	BD50	Acholeplasma	laidlawii	8	0.000136785
ON	Used	BD50	Ammoniibacillus	agariperforans	8	0.000136785
ON	Used	BD50	Chelativorans	composti	8	0.000136785
ON	Used	BD50	Thermaerobacter	composti	8	0.000136785
ON	Used	BD50	Peptostreptococcus	russellii	7	0.000119687
ON	Used	BD50	Pseudoxanthomonas	taiwanensis	7	0.000119687
ON	Used	BD50	Brevundimonas	alba	6	0.000102589
ON	Used	BD50	Thermocrispum	municipale	6	0.000102589
ON	Used	BD50	Sharpea	azabuensis	3	5.12943e-05
ON	Used	BD52	Corynebacterium_1	maris	498	0.00903172
ON	Used	BD52	Aerococcus	viridans	278	0.0050418
ON	Used	BD52	Romboutsia	sedimentorum	245	0.00444332
ON	Used	BD52	Jeotgalibaca	dankookensis	146	0.00264785
ON	Used	BD52	Corynebacterium_1	stationis	101	0.00183173
ON	Used	BD52	Bifidobacterium	merycicum	98	0.00177733
ON	Used	BD52	Facklamia	tabacinasalis	70	0.00126952
ON	Used	BD52	Carnobacterium	mobile	64	0.0011607
ON	Used	BD52	Psychrobacter	fulvigenes	61	0.00110629
ON	Used	BD52	Massilia	aerilata	50	0.000906799
ON	Used	BD52	Acinetobacter	variabilis	47	0.000852391
ON	Used	BD52	Bifidobacterium	ruminantium	41	0.000743575
ON	Used	BD52	Bifidobacterium	choerinum	32	0.000580351
ON	Used	BD52	Campylobacter	lanienae	29	0.000525944
ON	Used	BD52	Pedobacter	bambusae	29	0.000525944
ON	Used	BD52	Exiguobacterium	sibiricum	25	0.0004534
ON	Used	BD52	Corynebacterium	humireducens	24	0.000435264
ON	Used	BD52	Clostridium_sensu_stricto_1	disporicum	23	0.000417128
ON	Used	BD52	Sanguibacter	antarcticus	23	0.000417128
ON	Used	BD52	Corynebacterium	pollutisoli	22	0.000398992
ON	Used	BD52	Corynebacterium_1	faecale	20	0.00036272
ON	Used	BD52	Amnibacterium	soli	19	0.000344584
ON	Used	BD52	Psychrobacter	phenylpyruvicus	18	0.000326448
ON	Used	BD52	Turicibacter	sanguinis	17	0.000308312
ON	Used	BD52	Acinetobacter	bohemicus	16	0.000290176
ON	Used	BD52	Acinetobacter	lwoffii	15	0.00027204
ON	Used	BD52	Olsenella	umbonata	10	0.00018136
ON	Used	BD52	Blastococcus	aggregatus	9	0.000163224
ON	Used	BD52	Brevibacterium	pityocampae	8	0.000145088
ON	Used	BD52	Erysipelotrichaceae_UCG-002	bacterium	7	0.000126952
ON	Used	BD52	Acholeplasma	cavigenitalium	6	0.000108816
ON	Used	BD52	Saccharibacillus	deserti	6	0.000108816
ON	Used	BD52	Carnobacterium	antarcticum	5	9.06799e-05
ON	Used	BD52	Pseudomonas	lurida	5	9.06799e-05
ON	Used	BD52	Virgibacillus	halophilus	5	9.06799e-05
ON	Used	BD52	Sharpea	azabuensis	4	7.25439e-05
ON	Used	BD52	Flavobacterium	tyrosinilyticum	3	5.4408e-05
ON	Used	BD52	Porphyromonas	levii	2	3.6272e-05
ON	Used	BD52	Streptococcus	orisuis	2	3.6272e-05
ON	Used	BD60	Facklamia	tabacinasalis	3381	0.0446019
ON	Used	BD60	Microbacterium	sediminis	2186	0.0288375
ON	Used	BD60	Pseudomonas	bauzanensis	1005	0.0132579
ON	Used	BD60	Chryseomicrobium	imtechense	905	0.0119387
ON	Used	BD60	Brevibacterium	senegalense	853	0.0112527
ON	Used	BD60	Corynebacterium_1	efficiens	575	0.00758535
ON	Used	BD60	Citricoccus	nitrophenolicus	479	0.00631893
ON	Used	BD60	Jonesia	denitrificans	477	0.00629254
ON	Used	BD60	Acinetobacter	indicus	452	0.00596275
ON	Used	BD60	Microbacterium	indicum	305	0.00402353
ON	Used	BD60	Corynebacterium	pollutisoli	274	0.00361459
ON	Used	BD60	Aliihoeflea	aestuarii	272	0.0035882
ON	Used	BD60	Cloacibacterium	normanense	201	0.00265158
ON	Used	BD60	Pseudoxanthomonas	taiwanensis	179	0.00236135
ON	Used	BD60	Paracoccus	alcaliphilus	144	0.00189964
ON	Used	BD60	Brevundimonas	terrae	133	0.00175453
ON	Used	BD60	Brachybacterium	ginsengisoli	126	0.00166218
ON	Used	BD60	Acinetobacter	baylyi	119	0.00156984
ON	Used	BD60	Acinetobacter	lwoffii	108	0.00142473
ON	Used	BD60	Corynebacterium_1	faecale	92	0.00121366
ON	Used	BD60	Devosia	elaeis	88	0.00116089
ON	Used	BD60	Paracoccus	cavernae	83	0.00109493
ON	Used	BD60	Demequina	aestuarii	79	0.00104216
ON	Used	BD60	Brevibacterium	samyangense	71	0.000936626
ON	Used	BD60	Corynebacterium_1	casei	71	0.000936626
ON	Used	BD60	Pelagibacterium	halotolerans	54	0.000712363
ON	Used	BD60	Turicibacter	sanguinis	47	0.00062002
ON	Used	BD60	Pelagibacterium	luteolum	46	0.000606828
ON	Used	BD60	Jeotgalibaca	dankookensis	45	0.000593636
ON	Used	BD60	Aliicoccus	persicus	41	0.000540869
ON	Used	BD60	Romboutsia	sedimentorum	41	0.000540869
ON	Used	BD60	Sphingobacterium	daejeonense	39	0.000514485
ON	Used	BD60	Enterococcus	cecorum	37	0.000488101
ON	Used	BD60	Corynebacterium_1	camporealensis	36	0.000474909
ON	Used	BD60	Gemmobacter	intermedius	36	0.000474909
ON	Used	BD60	Psychrobacter	fulvigenes	32	0.000422141
ON	Used	BD60	Planococcus	donghaensis	30	0.000395757
ON	Used	BD60	Pseudoclavibacter	faecalis	30	0.000395757
ON	Used	BD60	Brevundimonas	faecalis	28	0.000369374
ON	Used	BD60	Agrococcus	casei	27	0.000356182
ON	Used	BD60	Domibacillus	enclensis	21	0.00027703
ON	Used	BD60	Ketogulonicigenium	vulgare	21	0.00027703
ON	Used	BD60	Bifidobacterium	merycicum	19	0.000250646
ON	Used	BD60	Salinicoccus	kekensis	17	0.000224263
ON	Used	BD60	Bacillus	maritimus	16	0.000211071
ON	Used	BD60	Oceanobacillus	massiliensis	15	0.000197879
ON	Used	BD60	Pseudomonas	pelagia	15	0.000197879
ON	Used	BD60	Ruminofilibacter	xylanolyticum	15	0.000197879
ON	Used	BD60	Clostridium_sensu_stricto_1	disporicum	14	0.000184687
ON	Used	BD60	Mesorhizobium	thiogangeticum	10	0.000131919
ON	Used	BD60	Chloroflexus	aurantiacus	8	0.000105535
ON	Used	BD60	Desemzia	incerta	8	0.000105535
ON	Used	BD60	Sinobaca	qinghaiensis	8	0.000105535
ON	Used	BD60	Sediminivirga	luteola	6	7.91515e-05
ON	Used	BD60	Tepidimonas	taiwanensis	4	5.27677e-05
ON	Used	BD60	Constrictibacter	antarcticus	3	3.95757e-05
ON	Used	BD60	Fusobacterium	necrophorum	2	2.63838e-05
ON	Used	BD76	Pantoea	ananatis	492	0.00959064
ON	Used	BD76	Corynebacterium_1	nuruki	311	0.00606238
ON	Used	BD76	Quadrisphaera	granulorum	210	0.00409357
ON	Used	BD76	Methylobacterium	komagatae	189	0.00368421
ON	Used	BD76	Corynebacterium_1	stationis	183	0.00356725
ON	Used	BD76	Aureimonas	ureilytica	178	0.00346979
ON	Used	BD76	Corynebacterium_1	maris	125	0.00243665
ON	Used	BD76	Turicibacter	sanguinis	120	0.00233918
ON	Used	BD76	Luteibacter	rhizovicinus	96	0.00187134
ON	Used	BD76	Melittangium	lichenicola	76	0.00148148
ON	Used	BD76	Romboutsia	sedimentorum	72	0.00140351
ON	Used	BD76	Brachybacterium	tyrofermentans	60	0.00116959
ON	Used	BD76	Corynebacterium_1	variabile	59	0.0011501
ON	Used	BD76	Mucilaginibacter	daejeonensis	54	0.00105263
ON	Used	BD76	Facklamia	tabacinasalis	53	0.00103314
ON	Used	BD76	Acinetobacter	lwoffii	49	0.000955166
ON	Used	BD76	Lactobacillus	dextrinicus	48	0.000935673
ON	Used	BD76	Lactobacillus	acidipiscis	46	0.000896686
ON	Used	BD76	Prevotella_9	copri	46	0.000896686
ON	Used	BD76	Psychrobacter	fulvigenes	46	0.000896686
ON	Used	BD76	Bifidobacterium	choerinum	45	0.000877193
ON	Used	BD76	Microbacterium	testaceum	44	0.0008577
ON	Used	BD76	Campylobacter	lanienae	37	0.000721248
ON	Used	BD76	Aerococcus	suis	34	0.000662768
ON	Used	BD76	Brevibacterium	yomogidense	30	0.000584795
ON	Used	BD76	Aureimonas	jatrophae	29	0.000565302
ON	Used	BD76	Pseudomonas	psychrotolerans	29	0.000565302
ON	Used	BD76	Jeotgalibaca	dankookensis	28	0.000545809
ON	Used	BD76	Sphingomonas	yunnanensis	27	0.000526316
ON	Used	BD76	Corynebacterium	frankenforstense	26	0.000506823
ON	Used	BD76	Piscicoccus	intestinalis	26	0.000506823
ON	Used	BD76	Psychrobacter	phenylpyruvicus	26	0.000506823
ON	Used	BD76	Methylobacterium	aerolatum	24	0.000467836
ON	Used	BD76	Dietzia	timorensis	23	0.000448343
ON	Used	BD76	Kosakonia	cowanii	23	0.000448343
ON	Used	BD76	Methylobacterium	gossipiicola	23	0.000448343
ON	Used	BD76	Bifidobacterium	merycicum	18	0.000350877
ON	Used	BD76	Clostridium_sensu_stricto_1	neonatale	16	0.000311891
ON	Used	BD76	Bosea	thiooxidans	15	0.000292398
ON	Used	BD76	Deinococcus	gobiensis	15	0.000292398
ON	Used	BD76	Acinetobacter	gandensis	12	0.000233918
ON	Used	BD76	Carnobacterium	antarcticum	12	0.000233918
ON	Used	BD76	Clostridium_sensu_stricto_1	disporicum	11	0.000214425
ON	Used	BD76	Pseudacidovorax	intermedius	11	0.000214425
ON	Used	BD76	Spirosoma	oryzae	11	0.000214425
ON	Used	BD76	Actinomycetospora	corticicola	10	0.000194932
ON	Used	BD76	Bordetella	tumulicola	10	0.000194932
ON	Used	BD76	Pedobacter	bambusae	10	0.000194932
ON	Used	BD76	Belnapia	soli	9	0.000175439
ON	Used	BD76	Empedobacter	falsenii	9	0.000175439
ON	Used	BD76	Stenotrophomonas	maltophilia	9	0.000175439
ON	Used	BD76	Dyadobacter	beijingensis	7	0.000136452
ON	Used	BD76	Corynebacterium	pollutisoli	6	0.000116959
ON	Used	BD76	Sharpea	azabuensis	6	0.000116959
ON	Used	BD76	Algoriphagus	resistens	3	5.84795e-05
ON	Used	BD76	Jeotgalicoccus	saudimassiliensis	3	5.84795e-05
ON	Used	BD88	Acinetobacter	lwoffii	382	0.0069069
ON	Used	BD88	Jeotgalibaca	dankookensis	270	0.00488184
ON	Used	BD88	Corynebacterium	humireducens	183	0.0033088
ON	Used	BD88	Aerococcus	viridans	146	0.00263981
ON	Used	BD88	Facklamia	tabacinasalis	130	0.00235052
ON	Used	BD88	Jeotgalicoccus	huakuii	130	0.00235052
ON	Used	BD88	Bifidobacterium	choerinum	121	0.00218779
ON	Used	BD88	Campylobacter	lanienae	113	0.00204314
ON	Used	BD88	Corynebacterium_1	maris	105	0.00189849
ON	Used	BD88	Prevotella_9	copri	89	0.0016092
ON	Used	BD88	Romboutsia	sedimentorum	86	0.00155496
ON	Used	BD88	Bifidobacterium	merycicum	84	0.0015188
ON	Used	BD88	Psychrobacter	fulvigenes	54	0.000976368
ON	Used	BD88	Turicibacter	sanguinis	51	0.000922126
ON	Used	BD88	Corynebacterium_1	stationis	45	0.00081364
ON	Used	BD88	Brachybacterium	conglomeratum	42	0.000759398
ON	Used	BD88	Brachybacterium	muris	31	0.000560508
ON	Used	BD88	Bifidobacterium	ruminantium	28	0.000506265
ON	Used	BD88	Corynebacterium	pollutisoli	28	0.000506265
ON	Used	BD88	Clostridium_sensu_stricto_1	neonatale	27	0.000488184
ON	Used	BD88	Ruminococcus_2	bromii	25	0.000452022
ON	Used	BD88	Marinospirillum	minutulum	21	0.000379699
ON	Used	BD88	Clostridium_sensu_stricto_1	butyricum	20	0.000361618
ON	Used	BD88	Alkalibacterium	iburiense	17	0.000307375
ON	Used	BD88	Lactobacillus	mucosae	16	0.000289294
ON	Used	BD88	Fusobacterium	necrophorum	15	0.000271213
ON	Used	BD88	Microbacterium	murale	15	0.000271213
ON	Used	BD88	Porphyromonas	levii	15	0.000271213
ON	Used	BD88	Psychrobacter	phenylpyruvicus	15	0.000271213
ON	Used	BD88	Sharpea	azabuensis	14	0.000253133
ON	Used	BD88	Brachybacterium	paraconglomeratum	13	0.000235052
ON	Used	BD88	Brevibacterium	pityocampae	13	0.000235052
ON	Used	BD88	Sutterella	stercoricanis	11	0.00019889
ON	Used	BD88	Lactococcus	lactis	9	0.000162728
ON	Used	BD88	Prevotella_1	ruminicola	9	0.000162728
ON	Used	BD88	Lactobacillus	kefiranofaciens	8	0.000144647
ON	Used	BD88	Pantoea	ananatis	8	0.000144647
ON	Used	BD88	Olsenella	umbonata	6	0.000108485
ON	Used	BD88	Pelagibacterium	halotolerans	6	0.000108485
ON	Used	BD88	Selenomonas_1	ruminantium	5	9.04045e-05
ON	Used	BD88	Corynebacterium	frankenforstense	3	5.42427e-05
ON	Used	BD88	Neisseria	dentiae	3	5.42427e-05
ON	Used	BD88	Arcobacter	cryaerophilus	2	3.61618e-05
ON	Used	BD92	Corynebacterium_1	maris	253	0.00586667
ON	Used	BD92	Romboutsia	sedimentorum	193	0.00447536
ON	Used	BD92	Corynebacterium_1	confusum	114	0.00264348
ON	Used	BD92	Corynebacterium_1	camporealensis	110	0.00255073
ON	Used	BD92	Facklamia	tabacinasalis	105	0.00243478
ON	Used	BD92	Campylobacter	lanienae	69	0.0016
ON	Used	BD92	Psychrobacter	phenylpyruvicus	68	0.00157681
ON	Used	BD92	Bifidobacterium	choerinum	64	0.00148406
ON	Used	BD92	Aerococcus	viridans	62	0.00143768
ON	Used	BD92	Clostridium_sensu_stricto_1	disporicum	60	0.0013913
ON	Used	BD92	Jeotgalibaca	dankookensis	55	0.00127536
ON	Used	BD92	Corynebacterium	pollutisoli	38	0.000881159
ON	Used	BD92	Corynebacterium_1	stationis	37	0.000857971
ON	Used	BD92	Corynebacterium	frankenforstense	36	0.000834783
ON	Used	BD92	Corynebacterium_1	appendicis	30	0.000695652
ON	Used	BD92	Turicibacter	sanguinis	27	0.000626087
ON	Used	BD92	Bifidobacterium	merycicum	24	0.000556522
ON	Used	BD92	Clostridium_sensu_stricto_1	butyricum	24	0.000556522
ON	Used	BD92	Psychrobacter	fulvigenes	23	0.000533333
ON	Used	BD92	Clostridium_sensu_stricto_6	bornimense	15	0.000347826
ON	Used	BD92	Lachnospira	pectinoschiza	14	0.000324638
ON	Used	BD92	Globicatella	sulfidifaciens	13	0.000301449
ON	Used	BD92	Weissella	minor	10	0.000231884
ON	Used	BD92	Acinetobacter	lwoffii	7	0.000162319
ON	Used	BD92	Lactococcus	raffinolactis	7	0.000162319
ON	Used	BD92	Prevotella_1	bryantii	7	0.000162319
ON	Used	BD92	Selenomonas_1	ruminantium	7	0.000162319
ON	Used	BD92	Porphyromonas	levii	6	0.00013913
ON	Used	BD92	Fusobacterium	necrophorum	5	0.000115942
ON	Used	BD92	Histophilus	somni	5	0.000115942
ON	Used	BD92	Lactobacillus	plantarum	5	0.000115942
ON	Used	BD92	Flectobacillus	roseus	2	4.63768e-05
RMS	Unused	BD103	Methylocaldum	szegediense	455	0.0129641
RMS	Unused	BD103	Sphaerobacter	thermophilus	307	0.00874719
RMS	Unused	BD103	Mycobacterium	elephantis	195	0.00555603
RMS	Unused	BD103	Saccharomonospora	viridis	179	0.00510015
RMS	Unused	BD103	Novibacillus	thermophilus	160	0.00455879
RMS	Unused	BD103	Lysinibacillus	halotolerans	146	0.0041599
RMS	Unused	BD103	Pseudomonas	flexibilis	146	0.0041599
RMS	Unused	BD103	Thermocrispum	municipale	133	0.0037895
RMS	Unused	BD103	Planifilum	composti	125	0.00356156
RMS	Unused	BD103	Thermobifida	fusca	102	0.00290623
RMS	Unused	BD103	Galbibacter	marinus	79	0.00225091
RMS	Unused	BD103	Thermobispora	bispora	65	0.00185201
RMS	Unused	BD103	Actinomadura	rubrobrunea	64	0.00182352
RMS	Unused	BD103	Pseudomonas	formosensis	64	0.00182352
RMS	Unused	BD103	Rummeliibacillus	pycnus	62	0.00176653
RMS	Unused	BD103	Actinomadura	sputi	59	0.00168106
RMS	Unused	BD103	Planomicrobium	okeanokoites	56	0.00159558
RMS	Unused	BD103	Fermentimonas	caenicola	53	0.0015101
RMS	Unused	BD103	Tuberibacillus	calidus	48	0.00136764
RMS	Unused	BD103	Luteimonas	mephitis	47	0.00133915
RMS	Unused	BD103	Actinomadura	meyerae	46	0.00131065
RMS	Unused	BD103	Pseudoxanthomonas	suwonensis	46	0.00131065
RMS	Unused	BD103	Microbacterium	esteraromaticum	45	0.00128216
RMS	Unused	BD103	Romboutsia	sedimentorum	45	0.00128216
RMS	Unused	BD103	Methylobacter	marinus	42	0.00119668
RMS	Unused	BD103	Thermoactinomyces	intermedius	42	0.00119668
RMS	Unused	BD103	Shinella	fusca	40	0.0011397
RMS	Unused	BD103	Acinetobacter	lwoffii	39	0.00111121
RMS	Unused	BD103	Microvirga	makkahensis	38	0.00108271
RMS	Unused	BD103	Lysobacter	spongiicola	37	0.00105422
RMS	Unused	BD103	Microbacterium	immunditiarum	37	0.00105422
RMS	Unused	BD103	Devosia	terrae	36	0.00102573
RMS	Unused	BD103	Geobacillus	thermodenitrificans	34	0.000968744
RMS	Unused	BD103	Turicibacter	sanguinis	33	0.000940251
RMS	Unused	BD103	Lysobacter	defluvii	32	0.000911759
RMS	Unused	BD103	Pedobacter	bauzanensis	32	0.000911759
RMS	Unused	BD103	Bordetella	petrii	31	0.000883266
RMS	Unused	BD103	Salinicoccus	alkaliphilus	31	0.000883266
RMS	Unused	BD103	Thermoactinomyces	vulgaris	30	0.000854774
RMS	Unused	BD103	Tumebacillus	avium	29	0.000826281
RMS	Unused	BD103	Clostridium_sensu_stricto_1	butyricum	27	0.000769297
RMS	Unused	BD103	Bacillus	asahii	25	0.000712312
RMS	Unused	BD103	Thermomonospora	curvata	25	0.000712312
RMS	Unused	BD103	Saccharomonospora	glauca	24	0.000683819
RMS	Unused	BD103	Sphingobacterium	mizutaii	24	0.000683819
RMS	Unused	BD103	Ammoniphilus	resinae	21	0.000598342
RMS	Unused	BD103	Enteractinococcus	fodinae	18	0.000512864
RMS	Unused	BD103	Methylocaldum	marinum	18	0.000512864
RMS	Unused	BD103	Tessaracoccus	rhinocerotis	18	0.000512864
RMS	Unused	BD103	Planomicrobium	stackebrandtii	17	0.000484372
RMS	Unused	BD103	Rhodanobacter	lindaniclasticus	17	0.000484372
RMS	Unused	BD103	Ruminofilibacter	xylanolyticum	17	0.000484372
RMS	Unused	BD103	Sphingobacterium	shayense	17	0.000484372
RMS	Unused	BD103	Sphingopyxis	granuli	17	0.000484372
RMS	Unused	BD103	Cohnella	fontinalis	16	0.000455879
RMS	Unused	BD103	Promicromonospora	citrea	16	0.000455879
RMS	Unused	BD103	Saccharopolyspora	rectivirgula	16	0.000455879
RMS	Unused	BD103	Symbiobacterium	ostreiconchae	16	0.000455879
RMS	Unused	BD103	Brevundimonas	basaltis	15	0.000427387
RMS	Unused	BD103	Sphingobacterium	alimentarium	14	0.000398894
RMS	Unused	BD103	Parapedobacter	indicus	13	0.000370402
RMS	Unused	BD103	Rhodococcus	rhodochrous	13	0.000370402
RMS	Unused	BD103	Symbiobacterium	terraclitae	12	0.00034191
RMS	Unused	BD103	Thermocrispum	agreste	12	0.00034191
RMS	Unused	BD103	Brevibacillus	invocatus	11	0.000313417
RMS	Unused	BD103	Devosia	riboflavina	11	0.000313417
RMS	Unused	BD103	Oceanobacillus	halophilus	11	0.000313417
RMS	Unused	BD103	Stenotrophomonas	acidaminiphila	11	0.000313417
RMS	Unused	BD103	Nocardiopsis	alkaliphila	10	0.000284925
RMS	Unused	BD103	Petrimonas	mucosa	10	0.000284925
RMS	Unused	BD103	Clostridium_sensu_stricto_6	bornimense	8	0.00022794
RMS	Unused	BD103	Desemzia	incerta	8	0.00022794
RMS	Unused	BD103	Devosia	albogilva	8	0.00022794
RMS	Unused	BD103	Gracilibacillus	dipsosauri	8	0.00022794
RMS	Unused	BD103	Thermoflavifilum	aggregans	8	0.00022794
RMS	Unused	BD103	Parafilimonas	terrae	4	0.00011397
RMS	Unused	BD103	Syntrophus	aciditrophicus	4	0.00011397
RMS	Unused	BD103	Flavobacterium	resistens	3	8.54774e-05
RMS	Unused	BD105	Acinetobacter	lwoffii	1612	0.0439908
RMS	Unused	BD105	Kurthia	ruminicola	1192	0.0325292
RMS	Unused	BD105	Thermobispora	bispora	405	0.0110523
RMS	Unused	BD105	Sphingobacterium	alimentarium	341	0.00930575
RMS	Unused	BD105	Coprothermobacter	proteolyticus	241	0.00657679
RMS	Unused	BD105	Stenotrophomonas	koreensis	211	0.00575811
RMS	Unused	BD105	Kurthia	massiliensis	188	0.00513044
RMS	Unused	BD105	Sphaerobacter	thermophilus	165	0.00450278
RMS	Unused	BD105	Chryseobacterium	haifense	158	0.00431176
RMS	Unused	BD105	Rhodococcus	rhodochrous	143	0.00390241
RMS	Unused	BD105	Acinetobacter	gandensis	121	0.00330204
RMS	Unused	BD105	Planomicrobium	okeanokoites	119	0.00324746
RMS	Unused	BD105	Ruminofilibacter	xylanolyticum	115	0.0031383
RMS	Unused	BD105	Comamonas	aquatica	104	0.00283812
RMS	Unused	BD105	Lysinibacillus	halotolerans	102	0.00278354
RMS	Unused	BD105	Rummeliibacillus	pycnus	97	0.00264709
RMS	Unused	BD105	Methylocaldum	szegediense	92	0.00251064
RMS	Unused	BD105	Pseudoxanthomonas	suwonensis	88	0.00240149
RMS	Unused	BD105	Sphingobacterium	bovisgrunnientis	86	0.0023469
RMS	Unused	BD105	Pedobacter	bauzanensis	83	0.00226504
RMS	Unused	BD105	Thermocrispum	municipale	80	0.00218317
RMS	Unused	BD105	Planomicrobium	glaciei	79	0.00215588
RMS	Unused	BD105	Solibacillus	silvestris	78	0.00212859
RMS	Unused	BD105	Brevundimonas	terrae	75	0.00204672
RMS	Unused	BD105	Bacillus	asahii	68	0.00185569
RMS	Unused	BD105	Acinetobacter	variabilis	67	0.0018284
RMS	Unused	BD105	Jeotgalibaca	dankookensis	67	0.0018284
RMS	Unused	BD105	Thermopolyspora	flexuosa	65	0.00177382
RMS	Unused	BD105	Petrimonas	mucosa	62	0.00169195
RMS	Unused	BD105	Gemmobacter	intermedius	61	0.00166467
RMS	Unused	BD105	Comamonas	testosteroni	59	0.00161009
RMS	Unused	BD105	Defluviitoga	tunisiensis	55	0.00150093
RMS	Unused	BD105	Saccharopolyspora	rectivirgula	54	0.00147364
RMS	Unused	BD105	Corynebacterium_1	efficiens	51	0.00139177
RMS	Unused	BD105	Arcobacter	cibarius	48	0.0013099
RMS	Unused	BD105	Sphingobacterium	faecium	46	0.00125532
RMS	Unused	BD105	Ureibacillus	suwonensis	46	0.00125532
RMS	Unused	BD105	Flavobacterium	psychrolimnae	43	0.00117345
RMS	Unused	BD105	Proteiniclasticum	ruminis	38	0.001037
RMS	Unused	BD105	Pedobacter	duraquae	35	0.000955136
RMS	Unused	BD105	Sphaerochaeta	globosa	34	0.000927846
RMS	Unused	BD105	Microbacterium	murale	33	0.000900557
RMS	Unused	BD105	Planomicrobium	stackebrandtii	30	0.000818688
RMS	Unused	BD105	Pseudoxanthomonas	taiwanensis	30	0.000818688
RMS	Unused	BD105	Desemzia	incerta	27	0.000736819
RMS	Unused	BD105	Fermentimonas	caenicola	27	0.000736819
RMS	Unused	BD105	Thermomonospora	curvata	25	0.00068224
RMS	Unused	BD105	Bacteroides	graminisolvens	22	0.000600371
RMS	Unused	BD105	Devosia	riboflavina	22	0.000600371
RMS	Unused	BD105	Novibacillus	thermophilus	21	0.000573082
RMS	Unused	BD105	Symbiobacterium	terraclitae	21	0.000573082
RMS	Unused	BD105	Microvirga	makkahensis	20	0.000545792
RMS	Unused	BD105	Thermocrispum	agreste	18	0.000491213
RMS	Unused	BD105	Chelativorans	composti	17	0.000463923
RMS	Unused	BD105	Lysinibacillus	alkaliphilus	17	0.000463923
RMS	Unused	BD105	Nocardioides	solisilvae	17	0.000463923
RMS	Unused	BD105	Pseudomonas	formosensis	17	0.000463923
RMS	Unused	BD105	Mesotoga	infera	16	0.000436634
RMS	Unused	BD105	Saccharomonospora	viridis	16	0.000436634
RMS	Unused	BD105	Microvirga	lupini	15	0.000409344
RMS	Unused	BD105	Flavobacterium	cucumis	14	0.000382054
RMS	Unused	BD105	Corynebacterium_1	stationis	13	0.000354765
RMS	Unused	BD105	Dietzia	papillomatosis	13	0.000354765
RMS	Unused	BD105	Psychrobacter	phenylpyruvicus	13	0.000354765
RMS	Unused	BD105	Romboutsia	sedimentorum	12	0.000327475
RMS	Unused	BD105	Sphingobacterium	mizutaii	12	0.000327475
RMS	Unused	BD105	Arthrobacter	gandavensis	11	0.000300186
RMS	Unused	BD105	Flavobacterium	gelidilacus	11	0.000300186
RMS	Unused	BD105	Flavobacterium	luticocti	11	0.000300186
RMS	Unused	BD105	Lactobacillus	nenjiangensis	11	0.000300186
RMS	Unused	BD105	Luteimonas	composti	11	0.000300186
RMS	Unused	BD105	Lactobacillus	delbrueckii	9	0.000245606
RMS	Unused	BD105	Nocardioides	daedukensis	9	0.000245606
RMS	Unused	BD105	Prevotella_1	ruminicola	9	0.000245606
RMS	Unused	BD105	Pseudomonas	thermotolerans	9	0.000245606
RMS	Unused	BD105	Empedobacter	stercoris	8	0.000218317
RMS	Unused	BD105	Mycobacterium	phlei	8	0.000218317
RMS	Unused	BD105	Sphingobacterium	changzhouense	8	0.000218317
RMS	Unused	BD105	Acidovorax	defluvii	7	0.000191027
RMS	Unused	BD105	Leadbetterella	byssophila	7	0.000191027
RMS	Unused	BD105	Brevibacterium	senegalense	6	0.000163738
RMS	Unused	BD105	Acidovorax	facilis	5	0.000136448
RMS	Unused	BD105	Anaerocella	delicata	5	0.000136448
RMS	Unused	BD105	Sphingobacterium	cibi	5	0.000136448
RMS	Unused	BD105	Tepidiphilus	succinatimandens	5	0.000136448
RMS	Unused	BD105	Desulfovibrio	desulfuricans	3	8.18688e-05
RMS	Unused	BD19	Sphaerobacter	thermophilus	358	0.00755753
RMS	Unused	BD19	Glycomyces	sediminimaris	298	0.0062909
RMS	Unused	BD19	Thermobifida	fusca	253	0.00534093
RMS	Unused	BD19	Methylocaldum	marinum	175	0.00369432
RMS	Unused	BD19	Ureibacillus	defluvii	126	0.00265991
RMS	Unused	BD19	Saccharomonospora	viridis	106	0.0022377
RMS	Unused	BD19	Novibacillus	thermophilus	95	0.00200549
RMS	Unused	BD19	Oceanobacillus	luteolus	86	0.0018155
RMS	Unused	BD19	Bacillus	infernus	81	0.00170994
RMS	Unused	BD19	Herbinix	luporum	79	0.00166772
RMS	Unused	BD19	Actinomadura	sputi	78	0.00164661
RMS	Unused	BD19	Ruminofilibacter	xylanolyticum	63	0.00132996
RMS	Unused	BD19	Planococcus	donghaensis	55	0.00116107
RMS	Unused	BD19	Nocardiopsis	alkaliphila	53	0.00111885
RMS	Unused	BD19	Ammoniibacillus	agariperforans	52	0.00109774
RMS	Unused	BD19	Thalassobacillus	devorans	50	0.00105552
RMS	Unused	BD19	Halomonas	sulfidaeris	49	0.00103441
RMS	Unused	BD19	Methylocaldum	szegediense	49	0.00103441
RMS	Unused	BD19	Fermentimonas	caenicola	47	0.000992189
RMS	Unused	BD19	Sinibacillus	soli	47	0.000992189
RMS	Unused	BD19	Thermobifida	alba	45	0.000949968
RMS	Unused	BD19	Mycobacterium	thermoresistibile	42	0.000886637
RMS	Unused	BD19	Pedobacter	bauzanensis	21	0.000443319
RMS	Unused	BD19	Symbiobacterium	thermophilum	19	0.000401098
RMS	Unused	BD19	Piscibacillus	halophilus	18	0.000379987
RMS	Unused	BD19	Oceanobacillus	halophilus	16	0.000337767
RMS	Unused	BD19	Thermoactinomyces	vulgaris	16	0.000337767
RMS	Unused	BD19	Nonomuraea	flavida	15	0.000316656
RMS	Unused	BD19	Gracilibacillus	halotolerans	14	0.000295546
RMS	Unused	BD19	Flavobacterium	psychrolimnae	12	0.000253325
RMS	Unused	BD19	Thermocrispum	municipale	10	0.000211104
RMS	Unused	BD19	Corynebacterium_1	marinum	7	0.000147773
RMS	Unused	BD19	Planococcus	psychrotoleratus	6	0.000126662
RMS	Unused	BD19	Kurthia	ruminicola	5	0.000105552
RMS	Unused	BD19	Thermobispora	bispora	4	8.44416e-05
RMS	Unused	BD25	Pseudomonas	formosensis	1765	0.0357179
RMS	Unused	BD25	Bacteroides	graminisolvens	893	0.0180714
RMS	Unused	BD25	Psychrobacter	phenylpyruvicus	720	0.0145705
RMS	Unused	BD25	Acinetobacter	lwoffii	607	0.0122837
RMS	Unused	BD25	Corynebacterium_1	efficiens	350	0.00708287
RMS	Unused	BD25	Pseudoxanthomonas	taiwanensis	328	0.00663766
RMS	Unused	BD25	Ureibacillus	suwonensis	310	0.0062734
RMS	Unused	BD25	Sanguibacter	massiliensis	269	0.00544369
RMS	Unused	BD25	Symbiobacterium	thermophilum	246	0.00497825
RMS	Unused	BD25	Gemmobacter	intermedius	226	0.00457351
RMS	Unused	BD25	Pseudomonas	caeni	226	0.00457351
[truncated: 2,684 more rows]

## Sheet: Table S4
Table S4. Proportion of phylum-level counts, by bedding type and status*
	NSA		ON		RMS		RSA
	Unused	Used	Unused	Used	Unused	Used	Unused	Used
Firmicutes	0.119	0.184	0.095	0.397	0.256	0.226	0.251	0.159
Proteobacteria	0.275	0.239	0.5	0.15	0.242	0.251	0.301	0.22
Bacteroidetes	0.039	0.184	0.087	0.223	0.174	0.213	0.139	0.24
Actinobacteria	0.331	0.294	0.204	0.17	0.157	0.198	0.274	0.27
Chloroflexi	0.077	0.05			0.079	0.052		0.03
Gemmatimonadetes	0.033				0.014
Deinococcus-Thermus					0.012			0.015
Fibrobacteres					0.011
Patescibacteria		0.027				0.01		0.047
Acidobacteria	0.071		0.011
Rokubacteria	0.014
Cyanobacteria			0.08
*Only those phyla with proportion >0.01 are shown in this table

## Sheet: Table S5
Table S5. Proportion of phylum-level counts, for the four non-outlier low-yielding bedding samples
Bedding Type	Sample ID	Phylum	Proportion of all phylum-level counts
NSA-Unused	BD43	Proteobacteria	0.666
NSA-Unused	BD43	Acidobacteria	0.157
NSA-Unused	BD43	Actinobacteria	0.107
NSA-Unused	BD43	Bacteroidetes	0.034
NSA-Unused	BD43	Firmicutes	0.03
NSA-Unused	BD43	Patescibacteria	0.003
NSA-Unused	BD43	Deinococcus-Thermus	0.003
ON-Unused	BD111	Actinobacteria	0.926
ON-Unused	BD111	Chloroflexi	0.025
ON-Unused	BD111	Cyanobacteria	0.021
ON-Unused	BD111	Firmicutes	0.013
ON-Unused	BD111	Proteobacteria	0.012
ON-Unused	BD111	Opisthokonta_ph	0.001
ON-Unused	BD111	Bacteroidetes	0.001
ON-Unused	BD111	Gemmatimonadetes	0
ON-Unused	BD87	Cyanobacteria	0.526
ON-Unused	BD87	Actinobacteria	0.169
ON-Unused	BD87	Proteobacteria	0.143
ON-Unused	BD87	Firmicutes	0.109
ON-Unused	BD87	Bacteroidetes	0.04
ON-Unused	BD87	Chloroflexi	0.005
ON-Unused	BD87	Fusobacteria	0.003
ON-Unused	BD87	Tenericutes	0.001
ON-Unused	BD87	Acidobacteria	0.001
ON-Unused	BD87	Patescibacteria	0.001
ON-Unused	BD87	Verrucomicrobia	0
ON-Unused	BD87	Lentisphaerae	0
RSA-Unused	BD65	Actinobacteria	0.891
RSA-Unused	BD65	Chloroflexi	0.044
RSA-Unused	BD65	Firmicutes	0.029
RSA-Unused	BD65	Proteobacteria	0.014
RSA-Unused	BD65	Gemmatimonadetes	0.011
RSA-Unused	BD65	Deinococcus-Thermus	0.007
RSA-Unused	BD65	Acidobacteria	0.003
RSA-Unused	BD65	Bacteroidetes	0.001
RSA-Unused	BD65	Lentisphaerae	0.001

## Sheet: Table S6
Table S6. Modeling results for associations between bedding status and type, and alpha diversity metrics (LMM output)
	Richness, Phylum					Richness, Class					Richness, Genus					Richness, ASV
Predictors	Estimates	95%CI	P-values	Overall ANOVA		Estimates	95%CI	P-values	Overall ANOVA		Estimates	95%CI	P-values	Overall ANOVA		Estimates	95%CI	P-values	Overall ANOVA
(Intercept)	21.49	16.80 – 26.19	<0.001			56.9	43.47 – 70.34	<0.001			340.44	228.38 – 452.50	<0.001			1139.59	742.36 – 1536.81	<0.001
BeddingType Ref: NSA				0.0103					0.0013					0.0477					0.2124
BeddingType [ON]	-5.19	-10.55 – 0.18	0.058			-25.75	-41.11 – -10.39	0.002			-84.28	-212.48 – 43.91	0.191			-406.2	-861.17 – 48.77	0.079
BeddingType [RMS]	0.84	-4.44 – 6.12	0.75			-9.37	-24.49 – 5.75	0.218			38.03	-88.13 – 164.19	0.546			-158.12	-605.82 – 289.58	0.479
BeddingType [RSA]	-2.92	-8.48 – 2.63	0.294			-22.66	-38.55 – -6.76	0.006			-29.09	-161.72 – 103.53	0.66			-313.6	-784.09 – 156.90	0.186
Status, Ref: Unused				0.7199					0.0417					0.8512					0.1444
Status [Used]	-1.09	-7.22 – 5.04	0.72			-18.3	-35.89 – -0.72	0.042			-13.24	-155.12 – 128.65	0.851			-345.59	-815.02 – 123.85	0.144
Interaction (BeddingType x Status)				0.5149					0.0585					0.6648					0.0334
BeddingType [ON] * Status [Used]	3.02	-4.08 – 10.11	0.395			18.84	-1.51 – 39.19	0.069			60.7	-103.36 – 224.76	0.458			767.05	225.19 – 1308.90	0.007
BeddingType [RMS] * Status [Used]	1.23	-5.75 – 8.20	0.724			17.84	-2.17 – 37.84	0.079			36.44	-124.84 – 197.72	0.65			392.59	-140.18 – 925.35	0.144
BeddingType [RSA] * Status [Used]	4.43	-2.88 – 11.74	0.227			29.24	8.27 – 50.21	0.008			93.44	-75.68 – 262.56	0.27			581.14	22.24 – 1140.04	0.042
Random Effects
SD Farm	1.161					3.2					39.67					201.102
Residuals	4.497					12.9					103.74					340.82
	Inverse Simpson, Phylum					Inverse Simpson, Class					Inverse Simpson, Genus					Inverse Simpson, ASV
Predictors	Estimates	95%CI	P-values	Overall ANOVA		Estimates	CI	P-values	Overall ANOVA		Estimates	95%CI	P-values	Overall ANOVA		Estimates	95%CI	P-values	Overall ANOVA
(Intercept)	3.78	2.97 – 4.58	<0.001			7.91	6.12 – 9.70	<0.001			36.57	22.97 – 50.17	<0.001			206.19	122.31 – 290.07	<0.001
BeddingType Ref: NSA				<.0001					<.0001					0.0002					0.0124
BeddingType [ON]	-1.3	-2.22 – -0.38	0.007			-4.49	-6.54 – -2.44	<0.001			-20.73	-36.31 – -5.15	0.01			-138.31	-234.25 – -42.37	0.006
BeddingType [RMS]	0.82	-0.08 – 1.73	0.073			-0.45	-2.47 – 1.57	0.654			2.44	-12.90 – 17.77	0.75			-91.8	-186.23 – 2.62	0.056
BeddingType [RSA]	-0.27	-1.22 – 0.68	0.569			-3.38	-5.50 – -1.26	0.003			-16.43	-32.54 – -0.31	0.046			-156.37	-255.64 – -57.11	0.003
Status, Ref: Unused				0.2843					0.027					0.8641					0.0219
Status [Used]	0.53	-0.46 – 1.53	0.284			-2.31	-4.35 – -0.28	0.027			-1.36	-17.34 – 14.62	0.864			-127.01	-234.61 – -19.41	0.022
Interaction (BeddingType x Status)				0.0061					0.0002					0.0003					0.008
BeddingType [ON] * Status [Used]	0.49	-0.66 – 1.64	0.394			4.13	1.79 – 6.48	0.001			26.9	8.46 – 45.34	0.005			215.62	91.16 – 340.09	0.001
BeddingType [RMS] * Status [Used]	-0.7	-1.82 – 0.43	0.22			1.14	-1.17 – 3.45	0.323			3.66	-14.47 – 21.80	0.685			132.45	10.10 – 254.81	0.035
BeddingType [RSA] * Status [Used]	0.7	-0.49 – 1.88	0.241			3.84	1.42 – 6.26	0.003			27.61	8.58 – 46.63	0.006			184.03	55.74 – 312.32	0.006
Random Effects
SD Farm	0.331					1.01					7.027					26.36
Residuals	0.72					1.47					11.59					78.79
	Evenness, Phylum					Evenness, Class					Evenness, Genus					Evenness, ASV
Predictors	Estimates	95%CI	P-values	Overall ANOVA		Estimates	95%CI	P-values	Overall ANOVA		Estimates	95%CI	P-values	Overall ANOVA		Estimates	95%CI	P-values	Overall ANOVA
(Intercept)	0.56	0.49 – 0.64	<0.001			0.64	0.57 – 0.71	<0.001			0.77	0.70 – 0.84	<0.001			0.88	0.82 – 0.94	<0.001
BeddingType Ref: NSA				<.0001					<.0001					0.0001					<.0001
BeddingType [ON]	-0.16	-0.24 – -0.07	<0.001			-0.21	-0.29 – -0.13	<0.001			-0.15	-0.23 – -0.07	0.001			-0.17	-0.24 – -0.10	<0.001
BeddingType [RMS]	0.01	-0.07 – 0.10	0.728			-0.02	-0.10 – 0.06	0.55			-0.03	-0.10 – 0.05	0.515			-0.06	-0.13 – 0.01	0.099
BeddingType [RSA]	-0.09	-0.17 – -0.00	0.05			-0.14	-0.22 – -0.05	0.002			-0.1	-0.18 – -0.02	0.015			-0.12	-0.19 – -0.04	0.002
Status, Ref: Unused				0.9344					0.1099					0.2678					0.0154
Status [Used]	-0.004	-0.10 – 0.09	0.934			-0.07	-0.15 – 0.02	0.11			-0.05	-0.14 – 0.04	0.268			-0.09	-0.16 – -0.02	0.015
Interaction (BeddingType x Status)				0.005					<.0001					0.0019					<.0001
BeddingType [ON] * Status [Used]	0.11	-0.00 – 0.22	0.059			0.21	0.11 – 0.31	<0.001			0.16	0.06 – 0.26	0.003			0.22	0.14 – 0.31	<0.001
BeddingType [RMS] * Status [Used]	-0.02	-0.13 – 0.09	0.707			0.02	-0.07 – 0.12	0.645			0.04	-0.06 – 0.14	0.397			0.08	0.00 – 0.16	0.038
BeddingType [RSA] * Status [Used]	0.1	-0.02 – 0.22	0.094			0.14	0.04 – 0.24	0.008			0.13	0.02 – 0.23	0.017			0.14	0.06 – 0.23	0.001
Random Effects
SD Farm	9.81159e-07					0.033					0.022					0.034
Residuals	0.07					0.062					0.064					0.051
N, Farm	44					44					44					44
Observations	86					86					86					86

## Sheet: Tables S7
Table S7. Results from phylum-level differential abundance testing of used versus unused samples, by bedding type
Taxon	log2FC	AveExpr	adj.P.Val	Taxa_level	BeddingType	Direction of Comparison	50th percentile cutoff value	>50th percentile? (1=Yes, 0=No)	Statistically significant? (1=Yes, 0=No)	Increased in used versus unused samples? (1 = Yes, 0 = No)
Tenericutes	3.36801	4.71761	0.000515274	phylum	ON	Used_Unused	3.28507	1	1	1
BRC1	4.70458	0.996424	0.000526959	phylum	ON	Used_Unused	3.28507	0	1	1
Spirochaetes	4.55188	5.57864	0.000783352	phylum	ON	Used_Unused	3.28507	1	1	1
Firmicutes	2.86867	12.6757	0.00173439	phylum	ON	Used_Unused	3.28507	1	1	1
Kiritimatiellaeota	2.94558	1.73798	0.0114506	phylum	ON	Used_Unused	3.28507	0	1	1
Elusimicrobia	1.83052	0.803655	0.0168298	phylum	ON	Used_Unused	3.28507	0	1	1
WPS-2	2.01983	1.56079	0.0321221	phylum	ON	Used_Unused	3.28507	0	1	1
Bacteroidetes	2.3618	12.3186	0.0207706	phylum	ON	Used_Unused	3.28507	1	1	1
Patescibacteria	2.27017	6.06083	0.0207706	phylum	ON	Used_Unused	3.28507	1	1	1
Epsilonbacteraeota	2.05335	2.73818	0.0431538	phylum	ON	Used_Unused	3.28507	0	1	1
Dependentiae	-1.42497	0.352689	0.0747013	phylum	ON	Used_Unused	3.28507	0	0	0
Cyanobacteria	-2.64146	8.22113	0.0648305	phylum	ON	Used_Unused	3.28507	1	0	0
Fibrobacteres	1.60147	2.68326	0.0747013	phylum	ON	Used_Unused	3.28507	0	0	1
Acidobacteria	-2.22572	4.20574	0.141355	phylum	ON	Used_Unused	3.28507	1	0	0
Fusobacteria	1.16815	1.33377	0.212075	phylum	ON	Used_Unused	3.28507	0	0	1
Planctomycetes	-0.833069	1.72435	0.262564	phylum	ON	Used_Unused	3.28507	0	0	0
Verrucomicrobia	1.39768	6.25448	0.212075	phylum	ON	Used_Unused	3.28507	1	0	1
Proteobacteria	-1.10503	13.1585	0.24963	phylum	ON	Used_Unused	3.28507	1	0	0
Armatimonadetes	-0.690278	1.50009	0.457845	phylum	ON	Used_Unused	3.28507	0	0	0
Gemmatimonadetes	-1.10513	2.41219	0.365455	phylum	ON	Used_Unused	3.28507	0	0	0
no_match	-0.509222	3.28507	0.457845	phylum	ON	Used_Unused	3.28507	0	0	0
Lentisphaerae	0.207105	1.25592	0.756743	phylum	ON	Used_Unused	3.28507	0	0	1
Chloroflexi	0.571252	5.72285	0.682838	phylum	ON	Used_Unused	3.28507	1	0	1
Deinococcus-Thermus	-0.374469	4.00522	0.756743	phylum	ON	Used_Unused	3.28507	1	0	0
Actinobacteria	0.293195	12.7617	0.682838	phylum	ON	Used_Unused	3.28507	1	0	1
WPS-2	3.96217	1.22822	0.000871362	phylum	RMS	Used_Unused	4.18871	0	1	1
Thermotogae	-2.94338	1.06676	0.0113751	phylum	RMS	Used_Unused	4.18871	0	1	0
Halanaerobiaeota	-3.08126	2.75185	0.0170872	phylum	RMS	Used_Unused	4.18871	0	1	0
Dependentiae	-1.97794	0.830218	0.0180041	phylum	RMS	Used_Unused	4.18871	0	1	0
BRC1	1.73023	2.67759	0.0375583	phylum	RMS	Used_Unused	4.18871	0	1	1
Planctomycetes	-1.8233	3.70121	0.135074	phylum	RMS	Used_Unused	4.18871	0	0	0
Fibrobacteres	-1.78746	6.84233	0.165911	phylum	RMS	Used_Unused	4.18871	1	0	0
no_match	-1.05616	4.18871	0.185469	phylum	RMS	Used_Unused	4.18871	0	0	0
Gemmatimonadetes	-1.63085	6.67269	0.3118	phylum	RMS	Used_Unused	4.18871	1	0	0
Atribacteria	-1.42249	2.8753	0.382708	phylum	RMS	Used_Unused	4.18871	0	0	0
Hydrogenedentes	-0.936952	1.81546	0.411519	phylum	RMS	Used_Unused	4.18871	0	0	0
Actinobacteria	0.516043	12.9742	0.382708	phylum	RMS	Used_Unused	4.18871	1	0	1
Synergistetes	-1.46166	3.34741	0.411519	phylum	RMS	Used_Unused	4.18871	0	0	0
Acidobacteria	-0.977487	5.81004	0.411519	phylum	RMS	Used_Unused	4.18871	1	0	0
Verrucomicrobia	-0.841716	7.82932	0.411519	phylum	RMS	Used_Unused	4.18871	1	0	0
Cloacimonetes	-1.41731	3.41557	0.477108	phylum	RMS	Used_Unused	4.18871	0	0	0
Deinococcus-Thermus	-0.902937	7.35762	0.411519	phylum	RMS	Used_Unused	4.18871	1	0	0
Fusobacteria	0.463924	1.04658	0.716156	phylum	RMS	Used_Unused	4.18871	0	0	1
Armatimonadetes	-0.321112	1.26842	0.738298	phylum	RMS	Used_Unused	4.18871	0	0	0
Bacteroidetes	0.271303	13.1815	0.59106	phylum	RMS	Used_Unused	4.18871	1	0	1
Kiritimatiellaeota	-0.424177	2.01424	0.738298	phylum	RMS	Used_Unused	4.18871	0	0	0
Patescibacteria	0.466415	8.15054	0.659795	phylum	RMS	Used_Unused	4.18871	1	0	1
Epsilonbacteraeota	0.0301382	2.55288	0.97176	phylum	RMS	Used_Unused	4.18871	0	0	1
Cyanobacteria	-0.327378	4.36428	0.738298	phylum	RMS	Used_Unused	4.18871	1	0	0
Firmicutes	-0.186784	13.4656	0.738298	phylum	RMS	Used_Unused	4.18871	1	0	0
Spirochaetes	0.437208	6.6396	0.738298	phylum	RMS	Used_Unused	4.18871	1	0	1
Proteobacteria	0.18658	13.3901	0.740404	phylum	RMS	Used_Unused	4.18871	1	0	1
Chloroflexi	-0.21839	10.6704	0.823665	phylum	RMS	Used_Unused	4.18871	1	0	0
Tenericutes	0.183087	6.30233	0.865637	phylum	RMS	Used_Unused	4.18871	1	0	1
Patescibacteria	3.25517	9.37145	9.49844e-06	phylum	RSA	Used_Unused	4.3578	1	1	1
Chloroflexi	2.06293	9.73631	0.000579928	phylum	RSA	Used_Unused	4.3578	1	1	1
Verrucomicrobia	2.48029	6.92037	0.00426021	phylum	RSA	Used_Unused	4.3578	1	1	1
BRC1	2.16583	3.14045	0.00426021	phylum	RSA	Used_Unused	4.3578	0	1	1
Deinococcus-Thermus	2.65452	7.7572	0.00426021	phylum	RSA	Used_Unused	4.3578	1	1	1
WPS-2	3.36067	2.68198	0.00789343	phylum	RSA	Used_Unused	4.3578	0	1	1
no_match	2.37457	2.86235	0.00783763	phylum	RSA	Used_Unused	4.3578	0	1	1
Synergistetes	-2.3539	2.46093	0.0125653	phylum	RSA	Used_Unused	4.3578	0	1	0
Cyanobacteria	2.52511	4.79065	0.0177457	phylum	RSA	Used_Unused	4.3578	1	1	1
Cloacimonetes	-2.32624	1.07077	0.0304725	phylum	RSA	Used_Unused	4.3578	0	1	0
Hydrogenedentes	1.9708	1.50663	0.0327488	phylum	RSA	Used_Unused	4.3578	0	1	1
Gemmatimonadetes	1.33407	5.83371	0.0327488	phylum	RSA	Used_Unused	4.3578	1	1	1
Planctomycetes	1.12266	2.36256	0.142448	phylum	RSA	Used_Unused	4.3578	0	0	1
Bacteroidetes	1.90732	12.8072	0.128769	phylum	RSA	Used_Unused	4.3578	1	0	1
Spirochaetes	-1.52393	5.7611	0.161188	phylum	RSA	Used_Unused	4.3578	1	0	0
Chlamydiae	-0.941859	0.873087	0.380957	phylum	RSA	Used_Unused	4.3578	0	0	0
Acidobacteria	1.0554	4.3578	0.226889	phylum	RSA	Used_Unused	4.3578	0	0	1
Epsilonbacteraeota	-1.24027	3.83238	0.267139	phylum	RSA	Used_Unused	4.3578	0	0	0
Tenericutes	-0.61695	4.52667	0.380957	phylum	RSA	Used_Unused	4.3578	1	0	0
RsaHf231	0.318792	1.15352	0.748177	phylum	RSA	Used_Unused	4.3578	0	0	1
Kiritimatiellaeota	0.415115	1.38359	0.574116	phylum	RSA	Used_Unused	4.3578	0	0	1
Fibrobacteres	0.031663	3.75024	0.994354	phylum	RSA	Used_Unused	4.3578	0	0	1
Actinobacteria	0.157753	13.8132	0.748177	phylum	RSA	Used_Unused	4.3578	1	0	1
Proteobacteria	0.289387	13.4565	0.77002	phylum	RSA	Used_Unused	4.3578	1	0	1
Firmicutes	-0.00478625	13.1388	0.994354	phylum	RSA	Used_Unused	4.3578	1	0	0
Acidobacteria	-5.72136	7.48097	0.00914296	phylum	NSA	Used_Unused	6.6086	1	1	0
no_match	-4.4714	4.75136	0.00914296	phylum	NSA	Used_Unused	6.6086	0	1	0
Bacteroidetes	3.52665	11.5723	0.0373291	phylum	NSA	Used_Unused	6.6086	1	1	1
Gemmatimonadetes	-4.00435	7.06125	0.0438125	phylum	NSA	Used_Unused	6.6086	1	1	0
Planctomycetes	-2.69798	3.83314	0.0596057	phylum	NSA	Used_Unused	6.6086	0	0	0
BRC1	2.57434	3.70613	0.179944	phylum	NSA	Used_Unused	6.6086	0	0	1
Firmicutes	2.3922	12.0069	0.24341	phylum	NSA	Used_Unused	6.6086	1	0	1
Patescibacteria	2.76123	8.04028	0.258962	phylum	NSA	Used_Unused	6.6086	1	0	1
Spirochaetes	1.96363	2.74169	0.352322	phylum	NSA	Used_Unused	6.6086	0	0	1
Cyanobacteria	-1.82471	2.77259	0.352322	phylum	NSA	Used_Unused	6.6086	0	0	0
Actinobacteria	1.62313	13.1841	0.352322	phylum	NSA	Used_Unused	6.6086	1	0	1
Chlamydiae	-0.747444	2.17155	0.678869	phylum	NSA	Used_Unused	6.6086	0	0	0
Fibrobacteres	0.682972	2.73637	0.694747	phylum	NSA	Used_Unused	6.6086	0	0	1
Proteobacteria	0.770142	13.1688	0.631281	phylum	NSA	Used_Unused	6.6086	1	0	1
Deinococcus-Thermus	0.89971	6.28712	0.646208	phylum	NSA	Used_Unused	6.6086	0	0	1
Tenericutes	-0.223208	2.60227	0.902263	phylum	NSA	Used_Unused	6.6086	0	0	0
Verrucomicrobia	-0.258749	6.93007	0.902263	phylum	NSA	Used_Unused	6.6086	1	0	0
Chloroflexi	-0.0808254	10.1271	0.928989	phylum	NSA	Used_Unused	6.6086	1	0	0

## Sheet: Table S8
Table S8. Results from class-level differential abundance testing of used versus unused samples, by bedding type
Taxon	log2FC	AveExpr	adj.P.Val	Taxa_level	BeddingType	Direction of Comparison	50th percentile cutoff value	>50th percentile? (1=Yes, 0=No)	Statistically significant? (1=Yes, 0=No)	Increased in used versus unused samples? (1 = Yes, 0 = No)
Erysipelotrichia	4.28284	6.57295	0.000127568	class	ON	Used_Unused	2.3476	1	1	1
Mollicutes	3.09791	4.71761	0.000653843	class	ON	Used_Unused	2.3476	1	1	1
Spirochaetia	4.04432	5.57468	0.00312489	class	ON	Used_Unused	2.3476	1	1	1
Bacilli	3.07096	11.1223	0.00312489	class	ON	Used_Unused	2.3476	1	1	1
Gracilibacteria	2.96138	0.587026	0.00449379	class	ON	Used_Unused	2.3476	0	1	1
Clostridia	4.0047	11.0778	0.00374892	class	ON	Used_Unused	2.3476	1	1	1
WS6_(Dojkabacteria)	3.15619	0.620881	0.00625582	class	ON	Used_Unused	2.3476	0	1	1
Acidobacteriia	-5.23281	2.3476	0.00534682	class	ON	Used_Unused	2.3476	0	1	0
Planctomycetacia	-2.84305	1.14616	0.00643012	class	ON	Used_Unused	2.3476	0	1	0
Oxyphotobacteria	-4.7255	6.99403	0.00534682	class	ON	Used_Unused	2.3476	1	1	0
JG30-KF-CM66	2.84098	0.769231	0.0106302	class	ON	Used_Unused	2.3476	0	1	1
KD4-96	-2.89454	0.927771	0.0126866	class	ON	Used_Unused	2.3476	0	1	0
Parcubacteria	3.07451	0.883408	0.0201652	class	ON	Used_Unused	2.3476	0	1	1
Babeliae	-1.5342	0.352689	0.0201652	class	ON	Used_Unused	2.3476	0	1	0
Elusimicrobia	1.62841	0.803655	0.0201652	class	ON	Used_Unused	2.3476	0	1	1
Kiritimatiellae	2.57692	1.73798	0.0201652	class	ON	Used_Unused	2.3476	0	1	1
Alphaproteobacteria	-2.69978	10.7116	0.0196483	class	ON	Used_Unused	2.3476	1	1	0
Saccharimonadia	2.26259	6.02389	0.0201652	class	ON	Used_Unused	2.3476	1	1	1
Ignavibacteria	-1.55434	0.466511	0.036862	class	ON	Used_Unused	2.3476	0	1	0
Bacteroidia	2.41818	12.289	0.0201652	class	ON	Used_Unused	2.3476	1	1	1
Negativicutes	2.42699	6.1691	0.0234492	class	ON	Used_Unused	2.3476	1	1	1
S0134_terrestrial_group	-2.48435	1.2346	0.0378701	class	ON	Used_Unused	2.3476	0	1	0
Melainabacteria	1.71186	3.21787	0.0328425	class	ON	Used_Unused	2.3476	1	1	1
Thermoleophilia	-2.38185	3.30537	0.0328425	class	ON	Used_Unused	2.3476	1	1	0
Armatimonadia	-1.89547	0.826586	0.0710767	class	ON	Used_Unused	2.3476	0	0	0
Subgroup_6	1.73693	1.96825	0.0556985	class	ON	Used_Unused	2.3476	0	0	1
Coriobacteriia	1.66192	4.18985	0.0652908	class	ON	Used_Unused	2.3476	1	0	1
Lentisphaeria	-1.0953	1.25592	0.108317	class	ON	Used_Unused	2.3476	0	0	0
Phycisphaerae	1.09447	0.878287	0.179127	class	ON	Used_Unused	2.3476	0	0	1
Fimbriimonadia	-1.32713	0.998057	0.145564	class	ON	Used_Unused	2.3476	0	0	0
Fibrobacteria	1.01669	2.68326	0.218301	class	ON	Used_Unused	2.3476	1	0	1
Deltaproteobacteria	1.15906	6.71244	0.197136	class	ON	Used_Unused	2.3476	1	0	1
Verrucomicrobiae	1.39768	6.25448	0.209322	class	ON	Used_Unused	2.3476	1	0	1
Fusobacteriia	0.850607	1.33377	0.387737	class	ON	Used_Unused	2.3476	0	0	1
Sericytochromatia	0.470723	0.986937	0.641824	class	ON	Used_Unused	2.3476	0	0	1
Blastocatellia_(Subgroup_4)	0.694713	1.46856	0.559462	class	ON	Used_Unused	2.3476	0	0	1
Rhodothermia	0.724543	1.20358	0.529562	class	ON	Used_Unused	2.3476	0	0	1
Longimicrobia	-0.376483	0.918311	0.696268	class	ON	Used_Unused	2.3476	0	0	0
Thermoanaerobaculia	-0.525174	0.969198	0.696268	class	ON	Used_Unused	2.3476	0	0	0
Gemmatimonadetes	-0.622425	1.55486	0.614448	class	ON	Used_Unused	2.3476	0	0	0
Campylobacteria	0.370417	2.73818	0.696268	class	ON	Used_Unused	2.3476	1	0	1
Limnochordia	-0.543115	0.902988	0.696268	class	ON	Used_Unused	2.3476	0	0	0
Anaerolineae	0.465938	2.73436	0.696268	class	ON	Used_Unused	2.3476	1	0	1
Chloroflexia	0.840045	5.41803	0.6124	class	ON	Used_Unused	2.3476	1	0	1
Acidimicrobiia	0.412581	3.81297	0.757291	class	ON	Used_Unused	2.3476	1	0	1
Deinococci	-0.374469	4.00522	0.757872	class	ON	Used_Unused	2.3476	1	0	0
Gammaproteobacteria	-0.54301	12.5126	0.658425	class	ON	Used_Unused	2.3476	1	0	0
Actinobacteria	0.264567	12.7019	0.699034	class	ON	Used_Unused	2.3476	1	0	1
no_match	-0.0129177	4.41525	0.984346	class	ON	Used_Unused	2.3476	1	0	0
Thermotogae	-3.08747	1.06676	0.0229896	class	RMS	Used_Unused	2.75185	0	1	0
Babeliae	-2.03621	0.830218	0.0321143	class	RMS	Used_Unused	2.75185	0	1	0
Halanaerobiia	-3.12916	2.75185	0.0321143	class	RMS	Used_Unused	2.75185	0	1	0
Acidobacteriia	-2.11616	1.78023	0.0625244	class	RMS	Used_Unused	2.75185	0	0	0
Limnochordia	-2.83787	5.58541	0.141989	class	RMS	Used_Unused	2.75185	1	0	0
OM190	-2.08954	0.654487	0.224101	class	RMS	Used_Unused	2.75185	0	0	0
Rhodothermia	-2.1593	5.38859	0.194484	class	RMS	Used_Unused	2.75185	1	0	0
BRH-c20a	-1.49746	0.33023	0.225511	class	RMS	Used_Unused	2.75185	0	0	0
Planctomycetacia	-1.57808	1.74466	0.224101	class	RMS	Used_Unused	2.75185	0	0	0
JS1	-1.62024	1.34024	0.225511	class	RMS	Used_Unused	2.75185	0	0	0
Gitt-GS-136	-1.61044	1.06265	0.244555	class	RMS	Used_Unused	2.75185	0	0	0
Phycisphaerae	-1.79657	3.04193	0.225511	class	RMS	Used_Unused	2.75185	1	0	0
Fibrobacteria	-1.78746	6.84233	0.225511	class	RMS	Used_Unused	2.75185	1	0	0
Negativicutes	1.13714	3.70962	0.258773	class	RMS	Used_Unused	2.75185	1	0	1
Actinobacteria	0.632465	12.7862	0.258773	class	RMS	Used_Unused	2.75185	1	0	1
Nitriliruptoria	-1.34924	3.18497	0.313551	class	RMS	Used_Unused	2.75185	1	0	0
Oxyphotobacteria	-1.15854	1.75197	0.313551	class	RMS	Used_Unused	2.75185	0	0	0
TK10	-0.91479	0.754635	0.440313	class	RMS	Used_Unused	2.75185	0	0	0
BD2-11_terrestrial_group	-1.08125	2.4985	0.419409	class	RMS	Used_Unused	2.75185	0	0	0
S0134_terrestrial_group	-1.74898	6.05277	0.313551	class	RMS	Used_Unused	2.75185	1	0	0
Microgenomatia	-0.901491	1.58129	0.440313	class	RMS	Used_Unused	2.75185	0	0	0
Subgroup_18	-1.37042	1.61411	0.440313	class	RMS	Used_Unused	2.75185	0	0	0
Melainabacteria	-0.918875	1.55112	0.440313	class	RMS	Used_Unused	2.75185	0	0	0
Caldatribacteriia	-1.41907	2.42792	0.440313	class	RMS	Used_Unused	2.75185	0	0	0
Hydrogenedentia	-0.936952	1.81546	0.440313	class	RMS	Used_Unused	2.75185	0	0	0
Ignavibacteria	-0.83405	1.48495	0.443365	class	RMS	Used_Unused	2.75185	0	0	0
Longimicrobia	-1.03147	3.38196	0.440313	class	RMS	Used_Unused	2.75185	1	0	0
Saccharimonadia	1.03519	7.16673	0.440313	class	RMS	Used_Unused	2.75185	1	0	1
Thermoanaerobaculia	0.780446	1.10419	0.508794	class	RMS	Used_Unused	2.75185	0	0	1
Dehalococcoidia	-0.814986	2.26823	0.443365	class	RMS	Used_Unused	2.75185	0	0	0
Synergistia	-1.46166	3.34741	0.443365	class	RMS	Used_Unused	2.75185	1	0	0
OLB14	-0.578831	2.36469	0.500929	class	RMS	Used_Unused	2.75185	0	0	0
Subgroup_21	0.55008	1.84325	0.63591	class	RMS	Used_Unused	2.75185	0	0	1
Verrucomicrobiae	-0.841716	7.82932	0.440313	class	RMS	Used_Unused	2.75185	1	0	0
Cloacimonadia	-1.41731	3.41557	0.477105	class	RMS	Used_Unused	2.75185	1	0	0
Deinococci	-0.902937	7.35762	0.443365	class	RMS	Used_Unused	2.75185	1	0	0
Blastocatellia_(Subgroup_4)	-0.748131	1.78236	0.582935	class	RMS	Used_Unused	2.75185	0	0	0
JG30-KF-CM66	-0.717161	3.00366	0.477105	class	RMS	Used_Unused	2.75185	1	0	0
Erysipelotrichia	0.824751	7.80991	0.443365	class	RMS	Used_Unused	2.75185	1	0	1
MVP-15	-0.551657	0.668684	0.618474	class	RMS	Used_Unused	2.75185	0	0	0
Subgroup_6	-0.710981	4.07049	0.477105	class	RMS	Used_Unused	2.75185	1	0	0
ABY1	0.518279	0.901336	0.582935	class	RMS	Used_Unused	2.75185	0	0	1
Gracilibacteria	0.835743	2.22283	0.543998	class	RMS	Used_Unused	2.75185	0	0	1
Bacteroidia	0.386474	13.0771	0.472526	class	RMS	Used_Unused	2.75185	1	0	1
Thermoleophilia	-0.840406	5.19482	0.472526	class	RMS	Used_Unused	2.75185	1	0	0
no_match	-0.668243	6.15467	0.472526	class	RMS	Used_Unused	2.75185	1	0	0
WCHB1-81	-0.5269	0.967821	0.638842	class	RMS	Used_Unused	2.75185	0	0	0
Fusobacteriia	0.463924	1.04658	0.63591	class	RMS	Used_Unused	2.75185	0	0	1
Gammaproteobacteria	0.430546	12.8326	0.502929	class	RMS	Used_Unused	2.75185	1	0	1
Sericytochromatia	-0.352899	2.49096	0.740436	class	RMS	Used_Unused	2.75185	0	0	0
Campylobacteria	-0.439609	2.55288	0.692765	class	RMS	Used_Unused	2.75185	0	0	0
Kiritimatiellae	-0.424177	2.01424	0.723259	class	RMS	Used_Unused	2.75185	0	0	0
Clostridia	-0.359248	11.6137	0.582935	class	RMS	Used_Unused	2.75185	1	0	0
Gemmatimonadetes	0.0473244	2.60042	0.964047	class	RMS	Used_Unused	2.75185	0	0	1
Chloroflexia	0.599587	9.25711	0.63591	class	RMS	Used_Unused	2.75185	1	0	1
Parcubacteria	0.169715	2.19305	0.860015	class	RMS	Used_Unused	2.75185	0	0	1
Anaerolineae	-0.645234	8.95599	0.63591	class	RMS	Used_Unused	2.75185	1	0	0
WS6_(Dojkabacteria)	0.476561	3.95351	0.71787	class	RMS	Used_Unused	2.75185	1	0	1
Bacilli	0.241514	12.5948	0.63591	class	RMS	Used_Unused	2.75185	1	0	1
Spirochaetia	0.491382	6.6137	0.68221	class	RMS	Used_Unused	2.75185	1	0	1
Coriobacteriia	0.0268258	3.17998	0.978151	class	RMS	Used_Unused	2.75185	1	0	1
Acidimicrobiia	0.215468	8.18892	0.884816	class	RMS	Used_Unused	2.75185	1	0	1
Mollicutes	0.183087	6.30233	0.884816	class	RMS	Used_Unused	2.75185	1	0	1
Deltaproteobacteria	-0.131686	9.42786	0.884816	class	RMS	Used_Unused	2.75185	1	0	0
Alphaproteobacteria	0.0031577	10.7476	0.99624	class	RMS	Used_Unused	2.75185	1	0	1
Saccharimonadia	3.31595	9.18436	1.4086e-05	class	RSA	Used_Unused	3.69206	1	1	1
no_match	3.24535	5.43568	5.48501e-05	class	RSA	Used_Unused	3.69206	1	1	1
Chloroflexia	2.18323	9.59973	0.000266294	class	RSA	Used_Unused	3.69206	1	1	1
Acidimicrobiia	2.50445	8.08878	0.000287604	class	RSA	Used_Unused	3.69206	1	1	1
BD2-11_terrestrial_group	2.1424	3.25991	0.00399326	class	RSA	Used_Unused	3.69206	0	1	1
Verrucomicrobiae	2.48048	6.92037	0.00399326	class	RSA	Used_Unused	3.69206	1	1	1
Microgenomatia	2.30379	2.62535	0.00399326	class	RSA	Used_Unused	3.69206	0	1	1
Rhodothermia	3.20794	1.84138	0.00413919	class	RSA	Used_Unused	3.69206	0	1	1
Deinococci	2.65452	7.7572	0.00399326	class	RSA	Used_Unused	3.69206	1	1	1
Erysipelotrichia	-1.37661	9.18099	0.00918251	class	RSA	Used_Unused	3.69206	1	1	0
Cloacimonadia	-2.48228	1.07077	0.0187815	class	RSA	Used_Unused	3.69206	0	1	0
Coriobacteriia	-1.76305	5.52354	0.0137463	class	RSA	Used_Unused	3.69206	1	1	0
Hydrogenedentia	2.20697	1.50663	0.0187815	class	RSA	Used_Unused	3.69206	0	1	1
Synergistia	-2.09655	2.46093	0.0187815	class	RSA	Used_Unused	3.69206	0	1	0
Ignavibacteria	2.3484	1.55011	0.0273666	class	RSA	Used_Unused	3.69206	0	1	1
Parcubacteria	2.66677	2.95966	0.0273666	class	RSA	Used_Unused	3.69206	0	1	1
Gracilibacteria	2.87962	3.71845	0.0289928	class	RSA	Used_Unused	3.69206	1	1	1
Longimicrobia	1.59897	2.25036	0.0314947	class	RSA	Used_Unused	3.69206	0	1	1
S0134_terrestrial_group	-2.04598	0.577891	0.0573574	class	RSA	Used_Unused	3.69206	0	0	0
OM190	1.35913	0.764481	0.0457459	class	RSA	Used_Unused	3.69206	0	1	1
Sericytochromatia	2.95076	3.88286	0.0413226	class	RSA	Used_Unused	3.69206	1	1	1
Alphaproteobacteria	1.62794	10.5989	0.0457459	class	RSA	Used_Unused	3.69206	1	1	1
Phycisphaerae	1.52121	1.50721	0.0875843	class	RSA	Used_Unused	3.69206	0	0	1
Nitriliruptoria	1.27169	1.00949	0.0902569	class	RSA	Used_Unused	3.69206	0	0	1
Deltaproteobacteria	1.55277	7.98937	0.0907444	class	RSA	Used_Unused	3.69206	1	0	1
Gemmatimonadetes	0.994338	5.34599	0.0916365	class	RSA	Used_Unused	3.69206	1	0	1
Thermoleophilia	1.18422	4.57049	0.117255	class	RSA	Used_Unused	3.69206	1	0	1
Bacteroidia	1.90382	12.8042	0.117255	class	RSA	Used_Unused	3.69206	1	0	1
Oxyphotobacteria	1.05432	0.547231	0.204442	class	RSA	Used_Unused	3.69206	0	0	1
Planctomycetacia	0.91507	1.13502	0.167094	class	RSA	Used_Unused	3.69206	0	0	1
Subgroup_6	1.27492	3.66567	0.167094	class	RSA	Used_Unused	3.69206	0	0	1
Spirochaetia	-1.5158	5.76005	0.165523	class	RSA	Used_Unused	3.69206	1	0	0
JG30-KF-CM66	1.03598	1.7406	0.204442	class	RSA	Used_Unused	3.69206	0	0	1
Melainabacteria	-0.745873	1.48457	0.258017	class	RSA	Used_Unused	3.69206	0	0	0
Gitt-GS-136	-0.784257	0.748603	0.420599	class	RSA	Used_Unused	3.69206	0	0	0
OLB14	-0.692647	0.849129	0.400537	class	RSA	Used_Unused	3.69206	0	0	0
Blastocatellia_(Subgroup_4)	0.947529	2.36676	0.265128	class	RSA	Used_Unused	3.69206	0	0	1
Campylobacteria	-1.19205	3.83238	0.258017	class	RSA	Used_Unused	3.69206	1	0	0
WS6_(Dojkabacteria)	0.757014	2.75836	0.326388	class	RSA	Used_Unused	3.69206	0	0	1
Kiritimatiellae	0.509749	1.38359	0.418885	class	RSA	Used_Unused	3.69206	0	0	1
Mollicutes	-0.618928	4.52667	0.354922	class	RSA	Used_Unused	3.69206	1	0	0
Bacilli	-0.325035	11.9686	0.379146	class	RSA	Used_Unused	3.69206	1	0	0
Clostridia	-0.626295	11.7154	0.379146	class	RSA	Used_Unused	3.69206	1	0	0
KD4-96	0.00516528	0.737707	0.99393	class	RSA	Used_Unused	3.69206	0	0	1
Chlamydiae	0.0874895	0.873087	0.951619	class	RSA	Used_Unused	3.69206	0	0	1
Anaerolineae	0.429483	4.40836	0.661582	class	RSA	Used_Unused	3.69206	1	0	1
Fibrobacteria	0.0136769	3.75024	0.99393	class	RSA	Used_Unused	3.69206	1	0	1
Negativicutes	0.0905848	4.50938	0.951619	class	RSA	Used_Unused	3.69206	1	0	1
Actinobacteria	0.0855497	13.7425	0.896605	class	RSA	Used_Unused	3.69206	1	0	1
Gammaproteobacteria	0.0947688	13.0828	0.951619	class	RSA	Used_Unused	3.69206	1	0	1
Thermoleophilia	-6.17601	6.83733	0.000202854	class	NSA	Used_Unused	5.1493	1	1	0
Gitt-GS-136	-6.16214	4.26723	0.000905573	class	NSA	Used_Unused	5.1493	0	1	0
Blastocatellia_(Subgroup_4)	-6.0144	3.5613	0.00810741	class	NSA	Used_Unused	5.1493	0	1	0
Subgroup_6	-4.95275	6.83701	0.00810741	class	NSA	Used_Unused	5.1493	1	1	0
Planctomycetacia	-3.64439	2.83962	0.0093185	class	NSA	Used_Unused	5.1493	0	1	0
Bacteroidia	3.54976	11.5583	0.0314756	class	NSA	Used_Unused	5.1493	1	1	1
JG30-KF-CM66	-2.98545	3.48376	0.0314756	class	NSA	Used_Unused	5.1493	0	1	0
Gemmatimonadetes	-4.12252	6.83885	0.0314756	class	NSA	Used_Unused	5.1493	1	1	0
Coriobacteriia	2.58223	2.68628	0.0786395	class	NSA	Used_Unused	5.1493	0	0	1
no_match	-2.70239	6.51607	0.176842	class	NSA	Used_Unused	5.1493	1	0	0
Chloroflexia	1.58261	9.42755	0.196484	class	NSA	Used_Unused	5.1493	1	0	1
Longimicrobia	-1.77761	2.2583	0.227493	class	NSA	Used_Unused	5.1493	0	0	0
S0134_terrestrial_group	-2.44613	2.82832	0.250186	class	NSA	Used_Unused	5.1493	0	0	0
Actinobacteria	2.12922	12.9011	0.227493	class	NSA	Used_Unused	5.1493	1	0	1
Saccharimonadia	3.089	7.86204	0.227493	class	NSA	Used_Unused	5.1493	1	0	1
Spirochaetia	2.07473	2.74169	0.280368	class	NSA	Used_Unused	5.1493	0	0	1
Clostridia	1.29866	9.45193	0.250186	class	NSA	Used_Unused	5.1493	1	0	1
Bacilli	2.1013	11.5807	0.26227	class	NSA	Used_Unused	5.1493	1	0	1
BD2-11_terrestrial_group	1.2171	2.54392	0.344871	class	NSA	Used_Unused	5.1493	0	0	1
Gammaproteobacteria	1.17777	12.5292	0.280368	class	NSA	Used_Unused	5.1493	1	0	1
Erysipelotrichia	1.16904	7.32705	0.358898	class	NSA	Used_Unused	5.1493	1	0	1
Parcubacteria	-1.16962	2.60459	0.547844	class	NSA	Used_Unused	5.1493	0	0	0
Chlamydiae	-0.747932	2.17155	0.601202	class	NSA	Used_Unused	5.1493	0	0	0
Microgenomatia	0.71302	1.59874	0.605728	class	NSA	Used_Unused	5.1493	0	0	1
Deltaproteobacteria	-0.775118	8.93601	0.525999	class	NSA	Used_Unused	5.1493	1	0	0
Fibrobacteria	0.687079	2.73637	0.621608	class	NSA	Used_Unused	5.1493	0	0	1
Rhodothermia	0.683645	2.10843	0.656833	class	NSA	Used_Unused	5.1493	0	0	1
Anaerolineae	-1.28011	5.1493	0.621608	class	NSA	Used_Unused	5.1493	0	0	0
Acidimicrobiia	-0.738317	7.5517	0.621608	class	NSA	Used_Unused	5.1493	1	0	0
Negativicutes	0.410537	2.95334	0.775311	class	NSA	Used_Unused	5.1493	0	0	1
Deinococci	0.89971	6.28712	0.620488	class	NSA	Used_Unused	5.1493	1	0	1
Phycisphaerae	0.0304803	2.20646	0.97221	class	NSA	Used_Unused	5.1493	0	0	1
Mollicutes	-0.246749	2.60227	0.8696	class	NSA	Used_Unused	5.1493	0	0	0
Verrucomicrobiae	-0.255818	6.93007	0.8696	class	NSA	Used_Unused	5.1493	1	0	0
Alphaproteobacteria	0.0914278	10.9056	0.959348	class	NSA	Used_Unused	5.1493	1	0	1

## Sheet: Table S9
Table S9. Results from genus-level differential abundance testing of used versus unused samples, by bedding type
Taxon	log2FC	AveExpr	adj.P.Val	Taxa_level	BeddingType	Direction of Comparison	50th percentile cutoff value	>50th percentile? (1=Yes, 0=No)	Statistically significant? (1=Yes, 0=No)	Increased in used versus unused samples? (1 = Yes, 0 = No)
Sutterella	4.26862	1.48121	2.17342e-05	genus	ON	Used_Unused	2.08926	0	1	1
Prevotellaceae_Ga6A1_group	3.6396	2.34584	2.4885e-05	genus	ON	Used_Unused	2.08926	1	1	1
Intestinibacter	4.40067	0.846285	2.4885e-05	genus	ON	Used_Unused	2.08926	0	1	1
Frigoribacterium	-6.98597	2.43519	4.54009e-05	genus	ON	Used_Unused	2.08926	1	1	0
Escherichia/Shigella	3.26876	1.73966	4.54009e-05	genus	ON	Used_Unused	2.08926	0	1	1
Aerococcus	6.48506	5.5094	4.54009e-05	genus	ON	Used_Unused	2.08926	1	1	1
Lachnospiraceae_UCG-010	3.46243	1.20309	4.54009e-05	genus	ON	Used_Unused	2.08926	0	1	1
Succinivibrionaceae_UCG-002	3.8459	0.887516	4.54009e-05	genus	ON	Used_Unused	2.08926	0	1	1
Oligella	3.43598	1.77147	4.54009e-05	genus	ON	Used_Unused	2.08926	0	1	1
Syntrophococcus	3.74116	1.16407	4.54009e-05	genus	ON	Used_Unused	2.08926	0	1	1
Neorhizobium	-4.15621	1.05876	4.54009e-05	genus	ON	Used_Unused	2.08926	0	1	0
Breznakia	3.50589	1.40726	4.86335e-05	genus	ON	Used_Unused	2.08926	0	1	1
Terriglobus	-5.43129	1.18479	4.54009e-05	genus	ON	Used_Unused	2.08926	0	1	0
Facklamia	4.19336	6.41572	4.80581e-05	genus	ON	Used_Unused	2.08926	1	1	1
Caulobacter	-4.11429	1.10769	4.80581e-05	genus	ON	Used_Unused	2.08926	0	1	0
Prevotella_1	3.72721	0.716774	4.93311e-05	genus	ON	Used_Unused	2.08926	0	1	1
W5053	3.41956	1.85446	6.64796e-05	genus	ON	Used_Unused	2.08926	0	1	1
Aerosphaera	6.13341	1.71451	6.84239e-05	genus	ON	Used_Unused	2.08926	0	1	1
Bacteroides	5.69251	6.41353	6.84239e-05	genus	ON	Used_Unused	2.08926	1	1	1
Globicatella	4.33855	1.2066	7.72146e-05	genus	ON	Used_Unused	2.08926	0	1	1
Sharpea	2.91989	1.0147	7.72146e-05	genus	ON	Used_Unused	2.08926	0	1	1
Variovorax	-5.21599	1.53924	7.72146e-05	genus	ON	Used_Unused	2.08926	0	1	0
Rhizorhapis	-5.12384	1.18243	9.00983e-05	genus	ON	Used_Unused	2.08926	0	1	0
Alloiococcus	4.9639	2.66445	9.90607e-05	genus	ON	Used_Unused	2.08926	1	1	1
Granulicella	-7.28767	1.40265	9.90607e-05	genus	ON	Used_Unused	2.08926	0	1	0
Nosocomiicoccus	4.44141	1.2418	0.000122042	genus	ON	Used_Unused	2.08926	0	1	1
Dyella	-6.14678	1.41874	0.000120223	genus	ON	Used_Unused	2.08926	0	1	0
Romboutsia	3.80321	7.19729	0.00010431	genus	ON	Used_Unused	2.08926	1	1	1
Chitinophaga	-4.68519	0.901008	0.000122042	genus	ON	Used_Unused	2.08926	0	1	0
Millisia	3.00892	1.04878	0.000162147	genus	ON	Used_Unused	2.08926	0	1	1
Ruminococcaceae_UCG-014	4.00837	3.76765	0.000155273	genus	ON	Used_Unused	2.08926	1	1	1
Galbitalea	-4.58386	1.97675	0.000168926	genus	ON	Used_Unused	2.08926	0	1	0
Erwinia	-7.11778	1.86557	0.000168926	genus	ON	Used_Unused	2.08926	0	1	0
Faecalitalea	4.03662	2.45612	0.000168926	genus	ON	Used_Unused	2.08926	1	1	1
Psychroglaciecola	-4.18175	0.965032	0.000173779	genus	ON	Used_Unused	2.08926	0	1	0
Roseomonas	-4.76022	2.99106	0.000173779	genus	ON	Used_Unused	2.08926	1	1	0
Dyadobacter	-4.65398	2.21963	0.000180066	genus	ON	Used_Unused	2.08926	1	1	0
Atopostipes	4.48512	6.44623	0.000168926	genus	ON	Used_Unused	2.08926	1	1	1
Coprobacillus	3.18786	1.28543	0.000181544	genus	ON	Used_Unused	2.08926	0	1	1
Clavibacter	-5.43056	1.25384	0.000181544	genus	ON	Used_Unused	2.08926	0	1	0
Jeotgalicoccus	4.56936	5.64018	0.000170756	genus	ON	Used_Unused	2.08926	1	1	1
Corynebacterium_1	4.25815	8.29339	0.000168926	genus	ON	Used_Unused	2.08926	1	1	1
Campylobacter	3.60131	2.30879	0.00020642	genus	ON	Used_Unused	2.08926	1	1	1
Xenophilus	-4.88383	0.939876	0.00020642	genus	ON	Used_Unused	2.08926	0	1	0
Lachnoclostridium	3.5247	2.26651	0.00020642	genus	ON	Used_Unused	2.08926	1	1	1
Succinivibrionaceae_UCG-001	3.12129	0.869486	0.000225535	genus	ON	Used_Unused	2.08926	0	1	1
Cellulomonas	-6.33373	1.94043	0.00023196	genus	ON	Used_Unused	2.08926	0	1	0
Erysipelatoclostridium	3.27746	2.44145	0.00020642	genus	ON	Used_Unused	2.08926	1	1	1
Mycetocola	-5.22875	1.14199	0.00024138	genus	ON	Used_Unused	2.08926	0	1	0
Singulisphaera	-3.93029	0.755836	0.00023196	genus	ON	Used_Unused	2.08926	0	1	0
Paeniclostridium	3.70945	5.74579	0.00020642	genus	ON	Used_Unused	2.08926	1	1	1
Acidipila	-5.75882	1.34457	0.000255624	genus	ON	Used_Unused	2.08926	0	1	0
Tyzzerella_4	3.91298	2.02371	0.000255624	genus	ON	Used_Unused	2.08926	0	1	1
Arthrobacter	-4.62507	2.81967	0.00027655	genus	ON	Used_Unused	2.08926	1	1	0
Paeniglutamicibacter	-5.16402	1.81011	0.000310142	genus	ON	Used_Unused	2.08926	0	1	0
Murdochiella	2.68406	0.840383	0.000310142	genus	ON	Used_Unused	2.08926	0	1	1
Aliicoccus	6.34563	1.37028	0.000318545	genus	ON	Used_Unused	2.08926	0	1	1
Friedmanniella	-4.74559	1.14662	0.000318545	genus	ON	Used_Unused	2.08926	0	1	0
S31	2.64106	0.507927	0.000318545	genus	ON	Used_Unused	2.08926	0	1	1
Pediococcus	4.1441	1.18807	0.000318545	genus	ON	Used_Unused	2.08926	0	1	1
Candidatus_Saccharimonas	3.69795	3.31327	0.000285492	genus	ON	Used_Unused	2.08926	1	1	1
Serratia	-5.5547	1.71039	0.000361724	genus	ON	Used_Unused	2.08926	0	1	0
Oceanisphaera	3.42294	0.704447	0.000361724	genus	ON	Used_Unused	2.08926	0	1	1
Ornithobacterium	5.92182	1.18165	0.000386485	genus	ON	Used_Unused	2.08926	0	1	1
Parabacteroides	3.65877	2.74107	0.000335127	genus	ON	Used_Unused	2.08926	1	1	1
Gottschalkia	3.0525	0.964321	0.000405507	genus	ON	Used_Unused	2.08926	0	1	1
Streptomyces	-4.57762	2.80104	0.000397358	genus	ON	Used_Unused	2.08926	1	1	0
Candidatus_Stoquefichus	3.61351	1.42984	0.000405507	genus	ON	Used_Unused	2.08926	0	1	1
Duganella	-5.56509	1.08177	0.00043244	genus	ON	Used_Unused	2.08926	0	1	0
Luteococcus	-3.5316	0.881404	0.00043244	genus	ON	Used_Unused	2.08926	0	1	0
Burkholderia-Caballeronia-Paraburkholderia	-5.10324	2.99466	0.000417229	genus	ON	Used_Unused	2.08926	1	1	0
Defluviitaleaceae_UCG-011	3.03536	1.9142	0.000405507	genus	ON	Used_Unused	2.08926	0	1	1
Gelidibacter	4.50739	0.89243	0.000463491	genus	ON	Used_Unused	2.08926	0	1	1
Kosakonia	-4.02995	1.43653	0.000480379	genus	ON	Used_Unused	2.08926	0	1	0
Acidibacter	-4.06092	1.15036	0.000485187	genus	ON	Used_Unused	2.08926	0	1	0
Tyzzerella	2.90603	3.67258	0.000400794	genus	ON	Used_Unused	2.08926	1	1	1
Saccharofermentans	2.6981	0.694843	0.000480379	genus	ON	Used_Unused	2.08926	0	1	1
Geodermatophilus	-5.01559	2.06178	0.000492211	genus	ON	Used_Unused	2.08926	0	1	0
Fermentimonas	3.3741	1.50502	0.000478416	genus	ON	Used_Unused	2.08926	0	1	1
Butyrivibrio	3.16866	2.65074	0.000447522	genus	ON	Used_Unused	2.08926	1	1	1
Gallicola	2.54229	1.12003	0.000502941	genus	ON	Used_Unused	2.08926	0	1	1
Lachnoclostridium_10	3.75407	2.17397	0.000479968	genus	ON	Used_Unused	2.08926	1	1	1
CAG-873	2.41197	0.835853	0.000498819	genus	ON	Used_Unused	2.08926	0	1	1
Ignavigranum	3.99218	3.34859	0.000441148	genus	ON	Used_Unused	2.08926	1	1	1
Aliidiomarina	3.90963	1.11924	0.000534638	genus	ON	Used_Unused	2.08926	0	1	1
Marinobacter	4.83096	1.53224	0.000533623	genus	ON	Used_Unused	2.08926	0	1	1
DNF00809	3.29458	1.5433	0.000618237	genus	ON	Used_Unused	2.08926	0	1	1
Anaerofustis	1.89979	0.438413	0.000704929	genus	ON	Used_Unused	2.08926	0	1	1
Alistipes	4.56866	6.07587	0.000533623	genus	ON	Used_Unused	2.08926	1	1	1
Rhodanobacter	-5.80827	1.46305	0.000814694	genus	ON	Used_Unused	2.08926	0	1	0
Mucilaginibacter	-5.02711	3.24194	0.000745442	genus	ON	Used_Unused	2.08926	1	1	0
Jatrophihabitans	-3.95778	1.19999	0.000869502	genus	ON	Used_Unused	2.08926	0	1	0
Hymenobacter	-5.74206	2.29161	0.000802414	genus	ON	Used_Unused	2.08926	1	1	0
Coprococcus_3	3.6965	3.36385	0.000722443	genus	ON	Used_Unused	2.08926	1	1	1
Saccharopolyspora	-4.09024	3.1267	0.000844388	genus	ON	Used_Unused	2.08926	1	1	0
Prevotellaceae_UCG-004	3.91276	3.99281	0.000704929	genus	ON	Used_Unused	2.08926	1	1	1
Treponema_2	4.76993	5.16405	0.000718246	genus	ON	Used_Unused	2.08926	1	1	1
Enterobacter	-4.57205	1.3533	0.000968398	genus	ON	Used_Unused	2.08926	0	1	0
Bordetella	-3.79459	1.11424	0.000968398	genus	ON	Used_Unused	2.08926	0	1	0
Helcococcus	3.10586	0.990157	0.000884771	genus	ON	Used_Unused	2.08926	0	1	1
Butyricicoccus	2.3779	0.908245	0.000959228	genus	ON	Used_Unused	2.08926	0	1	1
Actinomycetospora	-4.04039	0.916957	0.00106943	genus	ON	Used_Unused	2.08926	0	1	0
Saccharomonospora	-5.41363	1.46705	0.00104683	genus	ON	Used_Unused	2.08926	0	1	0
Endobacter	-4.0841	1.16671	0.00105535	genus	ON	Used_Unused	2.08926	0	1	0
Blastococcus	-3.84045	1.05222	0.00108267	genus	ON	Used_Unused	2.08926	0	1	0
Tissierella	2.97001	1.57941	0.000968398	genus	ON	Used_Unused	2.08926	0	1	1
Rhodococcus	-4.51225	2.47703	0.0009991	genus	ON	Used_Unused	2.08926	1	1	0
Lachnospiraceae_UCG-001	2.93211	2.19979	0.000968398	genus	ON	Used_Unused	2.08926	1	1	1
Sporosarcina	-4.04789	1.18809	0.00113717	genus	ON	Used_Unused	2.08926	0	1	0
GWE2-31-10	3.11426	2.55909	0.000959228	genus	ON	Used_Unused	2.08926	1	1	1
Ruminococcaceae_UCG-005	4.27907	7.66526	0.000809913	genus	ON	Used_Unused	2.08926	1	1	1
Sporomusa	-3.61105	1.10022	0.00116173	genus	ON	Used_Unused	2.08926	0	1	0
Turicibacter	3.0963	5.75184	0.000959228	genus	ON	Used_Unused	2.08926	1	1	1
Nocardiopsis	-4.19283	1.55112	0.00109755	genus	ON	Used_Unused	2.08926	0	1	0
Pseudonocardia	-3.95305	1.45619	0.00121993	genus	ON	Used_Unused	2.08926	0	1	0
Anaerovibrio	3.24865	2.60379	0.00104555	genus	ON	Used_Unused	2.08926	1	1	1
Massilia	-4.64601	3.28941	0.00103113	genus	ON	Used_Unused	2.08926	1	1	0
Fibrobacter	3.01541	1.84578	0.00108267	genus	ON	Used_Unused	2.08926	0	1	1
Flaviflexus	3.0818	1.90918	0.00108267	genus	ON	Used_Unused	2.08926	0	1	1
Odoribacter	2.50324	1.70424	0.00108267	genus	ON	Used_Unused	2.08926	0	1	1
Phascolarctobacterium	3.62243	4.86688	0.000973795	genus	ON	Used_Unused	2.08926	1	1	1
Intrasporangium	3.93531	1.03274	0.00138313	genus	ON	Used_Unused	2.08926	0	1	1
Trueperella	2.66666	1.93881	0.00117395	genus	ON	Used_Unused	2.08926	0	1	1
Acetobacter	-4.06966	1.2711	0.00138318	genus	ON	Used_Unused	2.08926	0	1	0
Ruminococcus_2	3.49621	4.76981	0.00107752	genus	ON	Used_Unused	2.08926	1	1	1
1174-901-12	-3.35496	1.97482	0.00138318	genus	ON	Used_Unused	2.08926	0	1	0
Actinotalea	-4.3351	1.46181	0.00150201	genus	ON	Used_Unused	2.08926	0	1	0
Peptococcus	2.31764	0.863085	0.00138318	genus	ON	Used_Unused	2.08926	0	1	1
Parasutterella	3.53228	3.0812	0.00122074	genus	ON	Used_Unused	2.08926	1	1	1
Pseudoalteromonas	3.08413	1.49036	0.00138318	genus	ON	Used_Unused	2.08926	0	1	1
Thiopseudomonas	3.34168	2.32267	0.00138318	genus	ON	Used_Unused	2.08926	1	1	1
Pseudactinotalea	3.97846	1.19544	0.00159627	genus	ON	Used_Unused	2.08926	0	1	1
GCA-900066225	2.66725	0.641698	0.00176206	genus	ON	Used_Unused	2.08926	0	1	1
Chthoniobacter	-3.10891	1.15052	0.0016288	genus	ON	Used_Unused	2.08926	0	1	0
Prevotellaceae_UCG-003	4.04524	5.51334	0.00125245	genus	ON	Used_Unused	2.08926	1	1	1
Cryomorpha	3.43341	0.771528	0.00192722	genus	ON	Used_Unused	2.08926	0	1	1
Sphaerochaeta	2.42818	1.97034	0.00149543	genus	ON	Used_Unused	2.08926	0	1	1
Luteibacter	-3.66248	3.17864	0.00173515	genus	ON	Used_Unused	2.08926	1	1	0
Succinivibrio	3.92942	4.79209	0.00129266	genus	ON	Used_Unused	2.08926	1	1	1
Lachnospiraceae_FCS020_group	3.50171	3.73422	0.00154024	genus	ON	Used_Unused	2.08926	1	1	1
Lysinibacillus	2.61488	1.12002	0.00188571	genus	ON	Used_Unused	2.08926	0	1	1
Sanguibacter	-4.17639	2.98305	0.00177587	genus	ON	Used_Unused	2.08926	1	1	0
Salinimicrobium	-4.13114	0.704733	0.00238695	genus	ON	Used_Unused	2.08926	0	1	0
Cutibacterium	-3.23224	0.641298	0.00239684	genus	ON	Used_Unused	2.08926	0	1	0
Oceanobacter	4.52779	1.7806	0.00208334	genus	ON	Used_Unused	2.08926	0	1	1
Demequina	3.19947	0.944601	0.00242533	genus	ON	Used_Unused	2.08926	0	1	1
Erysipelotrichaceae_UCG-004	2.84462	2.69177	0.00187142	genus	ON	Used_Unused	2.08926	1	1	1
Aeriscardovia	2.85218	2.19886	0.00208334	genus	ON	Used_Unused	2.08926	1	1	1
Klebsiella	-3.09334	1.29563	0.00284639	genus	ON	Used_Unused	2.08926	0	1	0
Howardella	2.37779	0.570374	0.00295355	genus	ON	Used_Unused	2.08926	0	1	1
Geofilum	3.74191	1.84564	0.00251695	genus	ON	Used_Unused	2.08926	0	1	1
Salinicoccus	3.36958	2.34894	0.00240381	genus	ON	Used_Unused	2.08926	1	1	1
Porphyromonas	2.15127	1.26664	0.00253815	genus	ON	Used_Unused	2.08926	0	1	1
Aquamicrobium	2.9689	1.73716	0.00361948	genus	ON	Used_Unused	2.08926	0	1	1
Alloprevotella	3.69061	4.65515	0.00237794	genus	ON	Used_Unused	2.08926	1	1	1
Reyranella	-2.64666	0.578314	0.00381782	genus	ON	Used_Unused	2.08926	0	1	0
Anaeroplasma	3.04145	2.41053	0.00279693	genus	ON	Used_Unused	2.08926	1	1	1
Lachnospiraceae_AC2044_group	2.59154	2.10208	0.00317919	genus	ON	Used_Unused	2.08926	1	1	1
Galbibacter	4.11738	1.31132	0.00446983	genus	ON	Used_Unused	2.08926	0	1	1
Candidimonas	-3.83724	1.17335	0.00522348	genus	ON	Used_Unused	2.08926	0	1	0
Novosphingobium	-3.67558	4.08079	0.00321	genus	ON	Used_Unused	2.08926	1	1	0
Guggenheimella	1.92205	0.418622	0.00469574	genus	ON	Used_Unused	2.08926	0	1	1
Arenimonas	3.17776	1.05191	0.00470202	genus	ON	Used_Unused	2.08926	0	1	1
Lachnospiraceae_NK4B4_group	2.59185	0.716356	0.00511614	genus	ON	Used_Unused	2.08926	0	1	1
Megasphaera	2.23053	0.486889	0.00524274	genus	ON	Used_Unused	2.08926	0	1	1
Nakamurella	-3.37487	1.66239	0.00506069	genus	ON	Used_Unused	2.08926	0	1	0
Prevotella_9	3.20749	0.996109	0.00546218	genus	ON	Used_Unused	2.08926	0	1	1
Jeotgalibaca	2.73239	4.32633	0.00381782	genus	ON	Used_Unused	2.08926	1	1	1
Solibacillus	3.1729	2.1963	0.00450073	genus	ON	Used_Unused	2.08926	1	1	1
Bosea	-2.5738	1.39291	0.00540386	genus	ON	Used_Unused	2.08926	0	1	0
Elusimicrobium	1.84814	0.803655	0.00511695	genus	ON	Used_Unused	2.08926	0	1	1
Ketogulonicigenium	2.63006	0.770394	0.00545901	genus	ON	Used_Unused	2.08926	0	1	1
Conexibacter	-3.03102	1.60851	0.00506069	genus	ON	Used_Unused	2.08926	0	1	0
Peptoniphilus	1.93328	0.911752	0.0051936	genus	ON	Used_Unused	2.08926	0	1	1
Microvirga	-3.76624	1.04911	0.00634792	genus	ON	Used_Unused	2.08926	0	1	0
Ruminococcaceae_NK4A214_group	2.8608	3.50166	0.00485338	genus	ON	Used_Unused	2.08926	1	1	1
Bergeyella	3.22569	1.2011	0.00570906	genus	ON	Used_Unused	2.08926	0	1	1
Echinicola	3.81734	1.50566	0.0060453	genus	ON	Used_Unused	2.08926	0	1	1
Clostridium_sensu_stricto_1	2.57104	6.54246	0.00401392	genus	ON	Used_Unused	2.08926	1	1	1
Brumimicrobium	4.20771	1.50039	0.0060676	genus	ON	Used_Unused	2.08926	0	1	1
Succiniclasticum	1.91473	0.596985	0.00639889	genus	ON	Used_Unused	2.08926	0	1	1
Akkermansia	3.10225	4.17094	0.00506069	genus	ON	Used_Unused	2.08926	1	1	1
Lachnospiraceae_NK3A20_group	3.0348	4.49049	0.00534858	genus	ON	Used_Unused	2.08926	1	1	1
Dorea	2.8014	3.59953	0.00543007	genus	ON	Used_Unused	2.08926	1	1	1
Ruminococcaceae_UCG-011	2.01308	1.74752	0.00549311	genus	ON	Used_Unused	2.08926	0	1	1
Mycoplasma	2.19637	1.23837	0.00634792	genus	ON	Used_Unused	2.08926	0	1	1
Alkalibacterium	2.90314	1.97889	0.00580368	genus	ON	Used_Unused	2.08926	0	1	1
Cellulosilyticum	2.73451	3.43725	0.00537157	genus	ON	Used_Unused	2.08926	1	1	1
Kineococcus	-3.80176	2.63742	0.00666121	genus	ON	Used_Unused	2.08926	1	1	0
Mailhella	3.18561	3.26552	0.0057827	genus	ON	Used_Unused	2.08926	1	1	1
Prevotellaceae_UCG-001	3.02266	4.16445	0.00549311	genus	ON	Used_Unused	2.08926	1	1	1
Christensenellaceae_R-7_group	3.59652	5.60948	0.00506069	genus	ON	Used_Unused	2.08926	1	1	1
OM27_clade	3.17994	0.870127	0.00761512	genus	ON	Used_Unused	2.08926	0	1	1
Anaerococcus	2.8316	1.32381	0.00738464	genus	ON	Used_Unused	2.08926	0	1	1
Agathobacter	2.88772	3.82847	0.00634792	genus	ON	Used_Unused	2.08926	1	1	1
Subsaxibacter	3.05078	1.02653	0.00815942	genus	ON	Used_Unused	2.08926	0	1	1
Rikenellaceae_RC9_gut_group	3.49961	6.5512	0.0057827	genus	ON	Used_Unused	2.08926	1	1	1
Deinococcus	-2.67265	1.50943	0.00815942	genus	ON	Used_Unused	2.08926	0	1	0
Sphingorhabdus	3.23405	1.09692	0.00932484	genus	ON	Used_Unused	2.08926	0	1	1
Limnobacter	2.57585	0.774929	0.00954372	genus	ON	Used_Unused	2.08926	0	1	1
Microbacterium	-2.69551	6.66786	0.00639889	genus	ON	Used_Unused	2.08926	1	1	0
Kaistia	-2.52033	0.833865	0.0108066	genus	ON	Used_Unused	2.08926	0	1	0
Roseburia	3.34778	3.35677	0.00829297	genus	ON	Used_Unused	2.08926	1	1	1
Luteimonas	3.89327	3.06437	0.00833037	genus	ON	Used_Unused	2.08926	1	1	1
Halomonas	2.91971	2.07384	0.00905441	genus	ON	Used_Unused	2.08926	0	1	1
Pygmaiobacter	2.93962	3.75346	0.00829297	genus	ON	Used_Unused	2.08926	1	1	1
Ruminiclostridium_9	1.99978	1.08786	0.0116333	genus	ON	Used_Unused	2.08926	0	1	1
Ruminococcaceae_UCG-002	2.51803	2.82296	0.00932585	genus	ON	Used_Unused	2.08926	1	1	1
Ruminococcaceae_UCG-010	3.63398	6.22716	0.00761512	genus	ON	Used_Unused	2.08926	1	1	1
Marvinbryantia	2.45303	3.31138	0.00938386	genus	ON	Used_Unused	2.08926	1	1	1
Sphingomonas	-3.71653	5.24339	0.00938386	genus	ON	Used_Unused	2.08926	1	1	0
Cellulosimicrobium	-2.93345	1.10022	0.0126576	genus	ON	Used_Unused	2.08926	0	1	0
Desemzia	-2.25309	1.58095	0.0148506	genus	ON	Used_Unused	2.08926	0	1	0
Mesorhizobium	2.95406	1.59726	0.0124766	genus	ON	Used_Unused	2.08926	0	1	1
Bryobacter	-2.74553	1.28641	0.0127015	genus	ON	Used_Unused	2.08926	0	1	0
Eubacterium	1.6054	0.499373	0.0146655	genus	ON	Used_Unused	2.08926	0	1	1
Glycomyces	-2.58336	1.2647	0.0172803	genus	ON	Used_Unused	2.08926	0	1	0
Parvibacter	1.86912	1.39734	0.014029	genus	ON	Used_Unused	2.08926	0	1	1
Azoarcus	2.86045	1.24983	0.0168063	genus	ON	Used_Unused	2.08926	0	1	1
Dielma	2.03642	1.1974	0.0164864	genus	ON	Used_Unused	2.08926	0	1	1
Ruminococcus_1	2.50062	3.02568	0.0148506	genus	ON	Used_Unused	2.08926	1	1	1
Ruminobacter	3.47613	4.42706	0.014037	genus	ON	Used_Unused	2.08926	1	1	1
Denitrobacterium	1.95996	2.15744	0.0163018	genus	ON	Used_Unused	2.08926	1	1	1
Stenotrophomonas	-2.26431	2.9573	0.0161886	genus	ON	Used_Unused	2.08926	1	1	0
Rahnella	-4.80237	2.56873	0.0201497	genus	ON	Used_Unused	2.08926	1	1	0
Lachnospiraceae_NK4A136_group	2.28616	3.52925	0.0162787	genus	ON	Used_Unused	2.08926	1	1	1
Pseudofulvimonas	2.55291	0.913961	0.0240836	genus	ON	Used_Unused	2.08926	0	1	1
Thauera	2.6794	1.00753	0.0240405	genus	ON	Used_Unused	2.08926	0	1	1
SM1A02	1.75481	0.70677	0.0274803	genus	ON	Used_Unused	2.08926	0	1	1
Allorhizobium-Neorhizobium-Pararhizobium-Rhizobium	-2.31578	6.02653	0.0185568	genus	ON	Used_Unused	2.08926	1	1	0
dgA-11_gut_group	2.49714	3.48535	0.0225753	genus	ON	Used_Unused	2.08926	1	1	1
Ornithinicoccus	2.87223	1.72902	0.027625	genus	ON	Used_Unused	2.08926	0	1	1
Confluentibacter	2.83285	1.33521	0.0311329	genus	ON	Used_Unused	2.08926	0	1	1
Planifilum	3.12708	0.766483	0.0504144	genus	ON	Used_Unused	2.08926	0	0	1
Quadrisphaera	-3.64563	2.6508	0.0325067	genus	ON	Used_Unused	2.08926	1	1	0
Kurthia	2.3009	1.36667	0.0346714	genus	ON	Used_Unused	2.08926	0	1	1
Anaerosporobacter	2.66243	2.78639	0.0287536	genus	ON	Used_Unused	2.08926	1	1	1
Chryseolinea	2.45822	1.19047	0.0321254	genus	ON	Used_Unused	2.08926	0	1	1
Marinospirillum	1.77784	2.26323	0.0280862	genus	ON	Used_Unused	2.08926	1	1	1
Ruminococcaceae_UCG-013	2.55364	4.35728	0.0240965	genus	ON	Used_Unused	2.08926	1	1	1
Bifidobacterium	2.80374	6.4683	0.0236711	genus	ON	Used_Unused	2.08926	1	1	1
Ornithinimicrobium	3.04049	3.45139	0.0290223	genus	ON	Used_Unused	2.08926	1	1	1
Lacticigenium	2.01425	2.84255	0.0312826	genus	ON	Used_Unused	2.08926	1	1	1
Aliihoeflea	2.28324	0.976596	0.0590595	genus	ON	Used_Unused	2.08926	0	0	1
Acidovorax	-2.12292	1.28139	0.0556299	genus	ON	Used_Unused	2.08926	0	0	0
Pseudoxanthomonas	-2.76062	3.22966	0.0324911	genus	ON	Used_Unused	2.08926	1	1	0
Oscillibacter	2.34366	3.22922	0.0333837	genus	ON	Used_Unused	2.08926	1	1	1
Ruminococcaceae_UCG-009	2.33535	3.74345	0.0321254	genus	ON	Used_Unused	2.08926	1	1	1
Ruminococcaceae_UCG-004	1.82268	2.84607	0.0346714	genus	ON	Used_Unused	2.08926	1	1	1
Isoptericola	2.29476	1.31056	0.0437633	genus	ON	Used_Unused	2.08926	0	1	1
Micrococcus	-1.56766	1.65214	0.0586296	genus	ON	Used_Unused	2.08926	0	0	0
Comamonas	1.32043	1.21252	0.060229	genus	ON	Used_Unused	2.08926	0	0	1
Faecalibacterium	1.48976	1.25191	0.0443678	genus	ON	Used_Unused	2.08926	0	1	1
Olsenella	1.66021	2.81076	0.0376715	genus	ON	Used_Unused	2.08926	1	1	1
Psychrobacter	2.00184	6.21077	0.0317465	genus	ON	Used_Unused	2.08926	1	1	1
Caproiciproducens	-1.57579	2.0881	0.0434341	genus	ON	Used_Unused	2.08926	0	1	0
Acetitomaculum	2.28153	3.81683	0.0434341	genus	ON	Used_Unused	2.08926	1	1	1
Pseudohongiella	2.12513	1.29664	0.0563152	genus	ON	Used_Unused	2.08926	0	0	1
Paenibacillus	-2.09376	3.27021	0.0507138	genus	ON	Used_Unused	2.08926	1	0	0
Ruminiclostridium_6	1.43897	1.58161	0.0540126	genus	ON	Used_Unused	2.08926	0	0	1
Erysipelothrix	1.41033	3.15703	0.0455792	genus	ON	Used_Unused	2.08926	1	1	1
Gemmobacter	2.10336	1.39597	0.0601439	genus	ON	Used_Unused	2.08926	0	0	1
Sphingobium	-1.94898	2.66781	0.0518954	genus	ON	Used_Unused	2.08926	1	0	0
Blautia	2.04452	3.49868	0.053803	genus	ON	Used_Unused	2.08926	1	0	1
Staphylococcus	2.30424	5.41359	0.0515258	genus	ON	Used_Unused	2.08926	1	0	1
Ruminiclostridium_5	1.70443	3.13725	0.0581717	genus	ON	Used_Unused	2.08926	1	0	1
Pedobacter	-2.43389	5.97983	0.0513463	genus	ON	Used_Unused	2.08926	1	0	0
Paenalcaligenes	1.50053	1.07461	0.0755789	genus	ON	Used_Unused	2.08926	0	0	1
Mogibacterium	1.27129	2.52514	0.0643682	genus	ON	Used_Unused	2.08926	1	0	1
Sedimentibacter	-1.34736	0.69697	0.0895458	genus	ON	Used_Unused	2.08926	0	0	0
Planomicrobium	-1.80435	2.57778	0.0836398	genus	ON	Used_Unused	2.08926	1	0	0
Leucobacter	-1.26013	2.26311	0.083339	genus	ON	Used_Unused	2.08926	1	0	0
Papillibacter	1.33966	1.22609	0.0869933	genus	ON	Used_Unused	2.08926	0	0	1
Cytophaga	-1.56503	0.682708	0.0958339	genus	ON	Used_Unused	2.08926	0	0	0
Fastidiosipila	1.21274	0.957192	0.083339	genus	ON	Used_Unused	2.08926	0	0	1
Aureimonas	-2.12904	2.81471	0.0941836	genus	ON	Used_Unused	2.08926	1	0	0
Algoriphagus	2.38391	1.83278	0.088254	genus	ON	Used_Unused	2.08926	0	0	1
Parapedobacter	2.26408	2.02595	0.0865667	genus	ON	Used_Unused	2.08926	0	0	1
Idiomarina	1.78789	1.09563	0.109549	genus	ON	Used_Unused	2.08926	0	0	1
Promicromonospora	-2.21664	1.36925	0.109549	genus	ON	Used_Unused	2.08926	0	0	0
Pelagibacterium	2.0561	1.96513	0.096883	genus	ON	Used_Unused	2.08926	0	0	1
Acinetobacter	1.83542	7.68711	0.0661175	genus	ON	Used_Unused	2.08926	1	0	1
Rheinheimera	2.64759	1.52191	0.117084	genus	ON	Used_Unused	2.08926	0	0	1
Acholeplasma	1.43845	1.69336	0.098506	genus	ON	Used_Unused	2.08926	0	0	1
Terrimicrobium	1.45423	0.728994	0.20657	genus	ON	Used_Unused	2.08926	0	0	1
Carnobacterium	-1.54435	3.55923	0.0920368	genus	ON	Used_Unused	2.08926	1	0	0
Ilumatobacter	1.74792	1.10711	0.12018	genus	ON	Used_Unused	2.08926	0	0	1
Planococcus	-1.40468	2.21432	0.132428	genus	ON	Used_Unused	2.08926	1	0	0
Corynebacterium	1.75605	4.52565	0.0963535	genus	ON	Used_Unused	2.08926	1	0	1
Thermoactinomyces	1.6422	0.815757	0.224742	genus	ON	Used_Unused	2.08926	0	0	1
Verticia	-1.14822	2.14423	0.132336	genus	ON	Used_Unused	2.08926	1	0	0
Membranicola	1.79192	1.47179	0.121458	genus	ON	Used_Unused	2.08926	0	0	1
Tessaracoccus	1.90082	2.51139	0.109549	genus	ON	Used_Unused	2.08926	1	0	1
Peredibacter	1.67313	1.81988	0.116139	genus	ON	Used_Unused	2.08926	0	0	1
Aequorivita	1.91744	2.06447	0.119713	genus	ON	Used_Unused	2.08926	0	0	1
Aestuariicella	1.9972	1.73221	0.132448	genus	ON	Used_Unused	2.08926	0	0	1
Ochrobactrum	-0.992741	1.03859	0.193437	genus	ON	Used_Unused	2.08926	0	0	0
Nesterenkonia	1.81559	2.04354	0.150198	genus	ON	Used_Unused	2.08926	0	0	1
Ruminiclostridium_1	0.784853	1.49838	0.136001	genus	ON	Used_Unused	2.08926	0	0	1
Curtobacterium	-1.88559	4.53767	0.135639	genus	ON	Used_Unused	2.08926	1	0	0
Larkinella	-1.17906	1.09877	0.216059	genus	ON	Used_Unused	2.08926	0	0	0
Marinilutecoccus	1.37506	0.945589	0.153959	genus	ON	Used_Unused	2.08926	0	0	1
Chryseobacterium	-1.78168	4.16531	0.0990448	genus	ON	Used_Unused	2.08926	1	0	0
UBA1819	-0.840817	1.57671	0.20419	genus	ON	Used_Unused	2.08926	0	0	0
Iamia	1.75805	2.43746	0.136847	genus	ON	Used_Unused	2.08926	1	0	1
Persicitalea	1.57538	1.44586	0.157201	genus	ON	Used_Unused	2.08926	0	0	1
Chelatococcus	-1.71323	1.01669	0.175417	genus	ON	Used_Unused	2.08926	0	0	0
Vibrio	1.18506	0.82895	0.184267	genus	ON	Used_Unused	2.08926	0	0	1
Moheibacter	1.854	2.44346	0.150204	genus	ON	Used_Unused	2.08926	1	0	1
Pantoea	-2.24041	4.59843	0.153896	genus	ON	Used_Unused	2.08926	1	0	0
Streptococcus	1.14782	2.15143	0.150507	genus	ON	Used_Unused	2.08926	1	0	1
Cerasicoccus	1.05243	0.964699	0.180552	genus	ON	Used_Unused	2.08926	0	0	1
Family_XIII_AD3011_group	1.59785	4.49446	0.15078	genus	ON	Used_Unused	2.08926	1	0	1
Luteitalea	1.24482	0.935045	0.193437	genus	ON	Used_Unused	2.08926	0	0	1
Gordonia	1.40971	1.24587	0.193437	genus	ON	Used_Unused	2.08926	0	0	1
Fusobacterium	1.15569	1.22481	0.185875	genus	ON	Used_Unused	2.08926	0	0	1
Proteiniphilum	0.967431	1.86516	0.166378	genus	ON	Used_Unused	2.08926	0	0	1
Propioniciclava	1.14709	1.37557	0.270512	genus	ON	Used_Unused	2.08926	0	0	1
Family_XIII_UCG-001	0.675201	1.22691	0.216059	genus	ON	Used_Unused	2.08926	0	0	1
Microlunatus	0.83341	1.76406	0.227924	genus	ON	Used_Unused	2.08926	0	0	1
Methylobacterium	-2.2368	4.68287	0.174331	genus	ON	Used_Unused	2.08926	1	0	0
Brevundimonas	-1.25913	3.3453	0.15078	genus	ON	Used_Unused	2.08926	1	0	0
Bacillus	-0.938221	2.73101	0.217723	genus	ON	Used_Unused	2.08926	1	0	0
Aestuariimicrobium	1.12469	0.914728	0.231938	genus	ON	Used_Unused	2.08926	0	0	1
Patulibacter	-0.767898	1.10457	0.317912	genus	ON	Used_Unused	2.08926	0	0	0
Pseudoclavibacter	-1.38715	2.69635	0.201378	genus	ON	Used_Unused	2.08926	1	0	0
Spirosoma	-1.02699	1.81249	0.353662	genus	ON	Used_Unused	2.08926	0	0	0
Hydrogenoanaerobacterium	-0.682452	0.780274	0.386757	genus	ON	Used_Unused	2.08926	0	0	0
Bacteriovorax	-0.860321	0.672503	0.265886	genus	ON	Used_Unused	2.08926	0	0	0
Mycobacterium	-0.854458	2.25217	0.343921	genus	ON	Used_Unused	2.08926	1	0	0
Kocuria	1.46751	5.0844	0.184538	genus	ON	Used_Unused	2.08926	1	0	1
Xanthomonas	1.3202	2.15147	0.351971	genus	ON	Used_Unused	2.08926	1	0	1
Coprococcus_2	0.59797	1.8893	0.311256	genus	ON	Used_Unused	2.08926	0	0	1
Thermobacillus	-0.74031	0.577757	0.297548	genus	ON	Used_Unused	2.08926	0	0	0
Flavonifractor	1.03863	3.53992	0.235174	genus	ON	Used_Unused	2.08926	1	0	1
Aeromicrobium	-1.14943	3.66397	0.228027	genus	ON	Used_Unused	2.08926	1	0	0
Oceanobacillus	1.19926	1.83385	0.278043	genus	ON	Used_Unused	2.08926	0	0	1
LD29	0.867239	0.831928	0.317315	genus	ON	Used_Unused	2.08926	0	0	1
Fluviicola	1.37591	2.17231	0.262129	genus	ON	Used_Unused	2.08926	1	0	1
Brevibacillus	-0.466806	0.6286	0.601908	genus	ON	Used_Unused	2.08926	0	0	0
Candidatus_Soleaferrea	-0.574567	2.90497	0.375513	genus	ON	Used_Unused	2.08926	1	0	0
Truepera	1.23094	2.3991	0.308747	genus	ON	Used_Unused	2.08926	1	0	1
Weissella	1.33043	3.81504	0.247753	genus	ON	Used_Unused	2.08926	1	0	1
Pseudomonas	-1.60933	9.19327	0.218558	genus	ON	Used_Unused	2.08926	1	0	0
Gemmatimonas	0.518649	0.903796	0.523262	genus	ON	Used_Unused	2.08926	0	0	1
Atopobium	-0.373215	0.922409	0.641389	genus	ON	Used_Unused	2.08926	0	0	0
Raineyella	0.703304	1.37703	0.360193	genus	ON	Used_Unused	2.08926	0	0	1
Belliella	-0.428817	0.882792	0.704422	genus	ON	Used_Unused	2.08926	0	0	0
Rhabdobacter	-0.646739	0.639964	0.43522	genus	ON	Used_Unused	2.08926	0	0	0
Pusillimonas	0.989464	1.67985	0.391954	genus	ON	Used_Unused	2.08926	0	0	1
Aminobacter	1.02674	2.23913	0.371181	genus	ON	Used_Unused	2.08926	1	0	1
Georgenia	-1.04484	2.01286	0.375513	genus	ON	Used_Unused	2.08926	0	0	0
Olivibacter	-0.347689	1.2959	0.717261	genus	ON	Used_Unused	2.08926	0	0	0
Proteiniclasticum	0.407583	1.16917	0.538127	genus	ON	Used_Unused	2.08926	0	0	1
Enteractinococcus	-0.481391	1.5229	0.504106	genus	ON	Used_Unused	2.08926	0	0	0
Rubellimicrobium	-0.311537	0.980857	0.707415	genus	ON	Used_Unused	2.08926	0	0	0
Desulfovibrio	-0.136275	0.518917	0.883971	genus	ON	Used_Unused	2.08926	0	0	0
Steroidobacter	-0.46146	1.12321	0.601543	genus	ON	Used_Unused	2.08926	0	0	0
Sediminivirga	-0.0522931	0.684426	0.948983	genus	ON	Used_Unused	2.08926	0	0	0
Ulvibacter	-0.35557	0.93891	0.661455	genus	ON	Used_Unused	2.08926	0	0	0
Glutamicibacter	1.11962	4.65915	0.333071	genus	ON	Used_Unused	2.08926	1	0	1
Vitellibacter	0.739054	0.925695	0.508065	genus	ON	Used_Unused	2.08926	0	0	1
Lactococcus	-0.28625	1.16346	0.74754	genus	ON	Used_Unused	2.08926	0	0	0
Taibaiella	-0.83879	2.46909	0.412272	genus	ON	Used_Unused	2.08926	1	0	0
Hydrogenispora	-0.0508798	1.28488	0.948983	genus	ON	Used_Unused	2.08926	0	0	0
Janibacter	0.988711	3.33665	0.442702	genus	ON	Used_Unused	2.08926	1	0	1
Myroides	-0.324663	1.31531	0.662924	genus	ON	Used_Unused	2.08926	0	0	0
Negativibacillus	-0.351191	2.82401	0.640645	genus	ON	Used_Unused	2.08926	1	0	0
Legionella	0.274227	1.64477	0.67035	genus	ON	Used_Unused	2.08926	0	0	1
Marmoricola	0.269939	1.43517	0.787042	genus	ON	Used_Unused	2.08926	0	0	1
Constrictibacter	-0.388071	0.552235	0.640645	genus	ON	Used_Unused	2.08926	0	0	0
Haliangium	0.334863	0.544123	0.627296	genus	ON	Used_Unused	2.08926	0	0	1
BIyi10	0.0602962	1.22119	0.945464	genus	ON	Used_Unused	2.08926	0	0	1
Subgroup_10	-0.525174	0.969198	0.665163	genus	ON	Used_Unused	2.08926	0	0	0
Altererythrobacter	0.756021	2.54593	0.510504	genus	ON	Used_Unused	2.08926	1	0	1
Paracoccus	1.03458	3.64591	0.456317	genus	ON	Used_Unused	2.08926	1	0	1
Anaerovorax	0.370598	2.50071	0.581147	genus	ON	Used_Unused	2.08926	1	0	1
Citricoccus	0.801585	2.662	0.539413	genus	ON	Used_Unused	2.08926	1	0	1
Planktosalinus	0.475466	1.10802	0.707415	genus	ON	Used_Unused	2.08926	0	0	1
Alcanivorax	0.459724	0.95493	0.662924	genus	ON	Used_Unused	2.08926	0	0	1
Paludibacter	0.223549	0.431878	0.731873	genus	ON	Used_Unused	2.08926	0	0	1
C1-B045	0.395502	0.948066	0.739911	genus	ON	Used_Unused	2.08926	0	0	1
Agrococcus	-0.677966	2.26849	0.631275	genus	ON	Used_Unused	2.08926	1	0	0
Lysobacter	0.408208	1.23073	0.723219	genus	ON	Used_Unused	2.08926	0	0	1
Dietzia	0.861319	5.0072	0.451596	genus	ON	Used_Unused	2.08926	1	0	1
Anseongella	-0.191742	0.707312	0.846341	genus	ON	Used_Unused	2.08926	0	0	0
Methylophaga	0.458446	1.55061	0.673445	genus	ON	Used_Unused	2.08926	0	0	1
Stackebrandtia	0.130167	1.02517	0.910682	genus	ON	Used_Unused	2.08926	0	0	1
Enterococcus	0.523535	2.83065	0.641389	genus	ON	Used_Unused	2.08926	1	0	1
Brachybacterium	0.686073	6.01734	0.510504	genus	ON	Used_Unused	2.08926	1	0	1
Leadbetterella	0.113198	0.944852	0.910072	genus	ON	Used_Unused	2.08926	0	0	1
Verrucomicrobium	0.084484	1.09033	0.937563	genus	ON	Used_Unused	2.08926	0	0	1
Flavobacterium	-0.876115	5.19021	0.525741	genus	ON	Used_Unused	2.08926	1	0	0
Luteolibacter	0.167076	1.78143	0.883971	genus	ON	Used_Unused	2.08926	0	0	1
Bdellovibrio	0.278507	1.85319	0.764851	genus	ON	Used_Unused	2.08926	0	0	1
Lactobacillus	-0.468751	3.263	0.661455	genus	ON	Used_Unused	2.08926	1	0	0
Devosia	-0.374756	3.95956	0.708833	genus	ON	Used_Unused	2.08926	1	0	0
Cellvibrio	0.413465	3.51921	0.74754	genus	ON	Used_Unused	2.08926	1	0	1
no_match	0.274478	12.8162	0.558093	genus	ON	Used_Unused	2.08926	1	0	1
Nocardioides	0.015064	4.31191	0.988207	genus	ON	Used_Unused	2.08926	1	0	1
Sphingobacterium	-0.158504	5.19486	0.916903	genus	ON	Used_Unused	2.08926	1	0	0
Brevibacterium	0.0754803	5.69872	0.937563	genus	ON	Used_Unused	2.08926	1	0	1
Coprococcus_3	4.77759	1.75391	4.51298e-07	genus	RMS	Used_Unused	1.61826	1	1	1
Roseburia	5.17683	2.07176	1.58258e-06	genus	RMS	Used_Unused	1.61826	1	1	1
Alloprevotella	4.35723	2.76987	1.37276e-05	genus	RMS	Used_Unused	1.61826	1	1	1
Agathobacter	4.65428	1.42062	1.37276e-05	genus	RMS	Used_Unused	1.61826	0	1	1
Marvinbryantia	4.05502	1.11313	1.37276e-05	genus	RMS	Used_Unused	1.61826	0	1	1
Demetria	6.74247	1.12415	1.37276e-05	genus	RMS	Used_Unused	1.61826	0	1	1
Antricoccus	4.01266	0.936291	3.67287e-05	genus	RMS	Used_Unused	1.61826	0	1	1
Erysipelatoclostridium	2.48257	1.26374	6.20566e-05	genus	RMS	Used_Unused	1.61826	0	1	1
Massilia	-5.34193	0.893228	6.68498e-05	genus	RMS	Used_Unused	1.61826	0	1	0
Prevotellaceae_UCG-003	4.46919	3.533	6.73608e-05	genus	RMS	Used_Unused	1.61826	1	1	1
Ulvibacter	3.84355	0.640757	8.0854e-05	genus	RMS	Used_Unused	1.61826	0	1	1
Pygmaiobacter	2.84293	1.2219	0.000111183	genus	RMS	Used_Unused	1.61826	0	1	1
Timonella	4.35536	1.09228	0.000116014	genus	RMS	Used_Unused	1.61826	0	1	1
Thauera	5.96161	1.3382	6.81537e-05	genus	RMS	Used_Unused	1.61826	0	1	1
Blautia	4.00468	1.23488	0.000144893	genus	RMS	Used_Unused	1.61826	0	1	1
Parasutterella	2.85267	0.931972	0.000144893	genus	RMS	Used_Unused	1.61826	0	1	1
Candidatus_Stoquefichus	3.44945	0.690108	0.000145897	genus	RMS	Used_Unused	1.61826	0	1	1
Sporocytophaga	-5.16874	0.725755	0.000144893	genus	RMS	Used_Unused	1.61826	0	1	0
Ruminococcaceae_UCG-005	3.34381	5.28364	0.000136751	genus	RMS	Used_Unused	1.61826	1	1	1
Anaerobacillus	-4.70678	1.01734	0.000181852	genus	RMS	Used_Unused	1.61826	0	1	0
Puniceicoccus	3.39111	0.829805	0.000222112	genus	RMS	Used_Unused	1.61826	0	1	1
Allostreptomyces	-4.02921	1.73857	0.000222112	genus	RMS	Used_Unused	1.61826	1	1	0
Anaerovibrio	3.08479	1.04511	0.000222112	genus	RMS	Used_Unused	1.61826	0	1	1
Ruminobacter	3.24816	1.64002	0.000222112	genus	RMS	Used_Unused	1.61826	1	1	1
Ellin6055	-3.4666	0.640961	0.000260133	genus	RMS	Used_Unused	1.61826	0	1	0
Prevotellaceae_Ga6A1_group	2.86648	1.42243	0.000246318	genus	RMS	Used_Unused	1.61826	0	1	1
Lachnoclostridium	2.60276	0.834801	0.000267283	genus	RMS	Used_Unused	1.61826	0	1	1
Thermasporomyces	-4.8856	1.28625	0.000267283	genus	RMS	Used_Unused	1.61826	0	1	0
Prevotella_7	-4.25231	0.757675	0.000267283	genus	RMS	Used_Unused	1.61826	0	1	0
Janibacter	4.30744	5.30416	0.000226214	genus	RMS	Used_Unused	1.61826	1	1	1
Lachnospiraceae_FCS020_group	2.99542	1.10572	0.000279466	genus	RMS	Used_Unused	1.61826	0	1	1
Terrimonas	-3.46696	0.585989	0.000334303	genus	RMS	Used_Unused	1.61826	0	1	0
Ignavigranum	2.67931	1.47924	0.000270076	genus	RMS	Used_Unused	1.61826	0	1	1
Oceanitalea	-2.79074	0.433322	0.000369117	genus	RMS	Used_Unused	1.61826	0	1	0
Fonticella	-3.00158	0.88385	0.000369117	genus	RMS	Used_Unused	1.61826	0	1	0
Cohnella	-3.10265	0.888135	0.000371486	genus	RMS	Used_Unused	1.61826	0	1	0
Anaeroplasma	2.79342	0.466124	0.000414592	genus	RMS	Used_Unused	1.61826	0	1	1
Campylobacter	2.46188	0.518866	0.000435881	genus	RMS	Used_Unused	1.61826	0	1	1
Thermoactinomyces	-4.22372	2.40737	0.000371486	genus	RMS	Used_Unused	1.61826	1	1	0
Alistipes	3.77889	3.61051	0.00036752	genus	RMS	Used_Unused	1.61826	1	1	1
Ruminococcaceae_UCG-004	2.20791	1.07502	0.000425214	genus	RMS	Used_Unused	1.61826	0	1	1
Salinirepens	3.09399	0.543838	0.000551217	genus	RMS	Used_Unused	1.61826	0	1	1
Schlegelella	-4.27688	1.34075	0.000569241	genus	RMS	Used_Unused	1.61826	0	1	0
Tepidamorphus	-4.00134	0.90382	0.000575706	genus	RMS	Used_Unused	1.61826	0	1	0
Brevibacterium	4.16026	5.13539	0.000435881	genus	RMS	Used_Unused	1.61826	1	1	1
Bryobacter	-3.56799	1.02641	0.000809547	genus	RMS	Used_Unused	1.61826	0	1	0
Bizionia	4.86665	0.922801	0.000809547	genus	RMS	Used_Unused	1.61826	0	1	1
Phytoactinopolyspora	-4.54868	1.66947	0.000809547	genus	RMS	Used_Unused	1.61826	1	1	0
Conexibacter	-2.50066	1.69415	0.000733958	genus	RMS	Used_Unused	1.61826	1	1	0
Brachybacterium	3.71891	6.24603	0.000551217	genus	RMS	Used_Unused	1.61826	1	1	1
Cystobacter	-3.85025	0.943302	0.000929742	genus	RMS	Used_Unused	1.61826	0	1	0
Bradymonas	3.43654	1.52772	0.000809547	genus	RMS	Used_Unused	1.61826	0	1	1
Breznakia	2.50524	0.434056	0.00098303	genus	RMS	Used_Unused	1.61826	0	1	1
Clostridium_sensu_stricto_8	-3.06327	0.633891	0.00098303	genus	RMS	Used_Unused	1.61826	0	1	0
Marinilutecoccus	3.6926	2.18835	0.000809547	genus	RMS	Used_Unused	1.61826	1	1	1
Castellaniella	-4.01332	1.29957	0.00098877	genus	RMS	Used_Unused	1.61826	0	1	0
Roseovarius	2.59175	0.779201	0.00118445	genus	RMS	Used_Unused	1.61826	0	1	1
Peptococcus	2.54393	0.709216	0.00118445	genus	RMS	Used_Unused	1.61826	0	1	1
Tepidimicrobium	-2.61296	4.45833	0.000809547	genus	RMS	Used_Unused	1.61826	1	1	0
MND1	-2.57177	0.600339	0.00141134	genus	RMS	Used_Unused	1.61826	0	1	0
Thiohalomonas	-3.0453	0.582874	0.00148435	genus	RMS	Used_Unused	1.61826	0	1	0
Aerococcus	4.58523	3.46172	0.00103637	genus	RMS	Used_Unused	1.61826	1	1	1
Tepidisphaera	-2.79698	0.640801	0.00150302	genus	RMS	Used_Unused	1.61826	0	1	0
Egicoccus	-3.36395	1.18403	0.00148435	genus	RMS	Used_Unused	1.61826	0	1	0
Arthrobacter	-3.54771	0.993823	0.00164082	genus	RMS	Used_Unused	1.61826	0	1	0
Urania-1B-19_marine_sediment_group	-3.6678	0.701854	0.00170053	genus	RMS	Used_Unused	1.61826	0	1	0
Negativibacillus	2.66539	0.656384	0.0016959	genus	RMS	Used_Unused	1.61826	0	1	1
CK06-06-Mud-MAS4B-21	2.81558	0.517387	0.00192377	genus	RMS	Used_Unused	1.61826	0	1	1
Thermocrispum	-2.38439	2.43836	0.00162829	genus	RMS	Used_Unused	1.61826	1	1	0
dgA-11_gut_group	1.98546	0.547222	0.00219789	genus	RMS	Used_Unused	1.61826	0	1	1
Pseudoalteromonas	3.575	0.808253	0.00231579	genus	RMS	Used_Unused	1.61826	0	1	1
Pseudoflavitalea	-4.24654	0.784006	0.00236581	genus	RMS	Used_Unused	1.61826	0	1	0
Helcococcus	2.15718	0.608225	0.00236543	genus	RMS	Used_Unused	1.61826	0	1	1
Niabella	-3.512	1.39242	0.00236543	genus	RMS	Used_Unused	1.61826	0	1	0
Phascolarctobacterium	2.3463	2.95967	0.00169129	genus	RMS	Used_Unused	1.61826	1	1	1
Lipingzhangella	-3.35076	0.709588	0.00267811	genus	RMS	Used_Unused	1.61826	0	1	0
Pelagicoccus	-3.3569	1.82161	0.00225085	genus	RMS	Used_Unused	1.61826	1	1	0
GWE2-31-10	2.72104	0.483807	0.00267811	genus	RMS	Used_Unused	1.61826	0	1	1
Ruminococcaceae_UCG-002	2.39797	0.64244	0.00258358	genus	RMS	Used_Unused	1.61826	0	1	1
Flavonifractor	2.56567	0.848959	0.00267811	genus	RMS	Used_Unused	1.61826	0	1	1
Aequorivita	3.23008	4.75344	0.0018609	genus	RMS	Used_Unused	1.61826	1	1	1
Acidibacter	-3.32915	1.26408	0.00267811	genus	RMS	Used_Unused	1.61826	0	1	0
Saccharomonospora	-2.91225	3.10995	0.00215881	genus	RMS	Used_Unused	1.61826	1	1	0
Caldalkalibacillus	-2.22346	2.40569	0.00221295	genus	RMS	Used_Unused	1.61826	1	1	0
Nitratireductor	-1.96013	2.53556	0.00257441	genus	RMS	Used_Unused	1.61826	1	1	0
Chishuiella	4.09087	1.02364	0.00307688	genus	RMS	Used_Unused	1.61826	0	1	1
Oceanobacter	3.58349	3.24335	0.00236581	genus	RMS	Used_Unused	1.61826	1	1	1
Sphingopyxis	-2.01018	1.61003	0.0028713	genus	RMS	Used_Unused	1.61826	0	1	0
Alkalibaculum	-3.18065	0.627723	0.00348371	genus	RMS	Used_Unused	1.61826	0	1	0
Ruminiclostridium_5	1.87898	0.922048	0.00279424	genus	RMS	Used_Unused	1.61826	0	1	1
Kroppenstedtia	-2.70029	0.745707	0.00332691	genus	RMS	Used_Unused	1.61826	0	1	0
Cytophaga	-2.78275	1.03256	0.00314349	genus	RMS	Used_Unused	1.61826	0	1	0
Alishewanella	-2.93203	0.70687	0.0034793	genus	RMS	Used_Unused	1.61826	0	1	0
Defluviitoga	-2.51922	1.02338	0.0033416	genus	RMS	Used_Unused	1.61826	0	1	0
Tenggerimyces	-3.82704	1.9084	0.00304159	genus	RMS	Used_Unused	1.61826	1	1	0
Thermomonospora	-3.11329	1.38306	0.00333371	genus	RMS	Used_Unused	1.61826	0	1	0
Escherichia/Shigella	3.67259	1.03713	0.00373395	genus	RMS	Used_Unused	1.61826	0	1	1
Akkermansia	2.53845	1.62364	0.00332691	genus	RMS	Used_Unused	1.61826	1	1	1
Methylobacter	-3.3614	2.82885	0.0033416	genus	RMS	Used_Unused	1.61826	1	1	0
Aliicoccus	4.25396	2.75704	0.00371025	genus	RMS	Used_Unused	1.61826	1	1	1
Sinomicrobium	-3.4312	1.04245	0.00517484	genus	RMS	Used_Unused	1.61826	0	1	0
Hoppeia	3.33797	0.793542	0.00602876	genus	RMS	Used_Unused	1.61826	0	1	1
Wenzhouxiangella	-2.71464	0.841454	0.0052698	genus	RMS	Used_Unused	1.61826	0	1	0
Faecalitalea	1.8966	1.36484	0.00382138	genus	RMS	Used_Unused	1.61826	0	1	1
Marinicella	2.24572	0.727575	0.00547177	genus	RMS	Used_Unused	1.61826	0	1	1
Chthoniobacter	-3.15011	1.20745	0.0052698	genus	RMS	Used_Unused	1.61826	0	1	0
Tumebacillus	-2.94909	1.45539	0.00639241	genus	RMS	Used_Unused	1.61826	0	1	0
Defluviitalea	-3.19131	1.16043	0.00557356	genus	RMS	Used_Unused	1.61826	0	1	0
Dietzia	2.39267	7.27366	0.0033416	genus	RMS	Used_Unused	1.61826	1	1	1
Vulgatibacter	-2.90965	4.34303	0.00373395	genus	RMS	Used_Unused	1.61826	1	1	0
Gilvimarinus	2.40747	0.816062	0.00635863	genus	RMS	Used_Unused	1.61826	0	1	1
Propioniciclava	2.70456	0.773936	0.00717924	genus	RMS	Used_Unused	1.61826	0	1	1
Gemmatimonas	1.99341	0.898985	0.00746408	genus	RMS	Used_Unused	1.61826	0	1	1
Anaeromyxobacter	-2.10597	1.13098	0.00557913	genus	RMS	Used_Unused	1.61826	0	1	0
Acetobacterium	-1.80173	0.393793	0.00717924	genus	RMS	Used_Unused	1.61826	0	1	0
Enhygromyxa	-3.17865	1.06917	0.00717924	genus	RMS	Used_Unused	1.61826	0	1	0
Pseudenhygromyxa	-2.77119	1.06565	0.0079702	genus	RMS	Used_Unused	1.61826	0	1	0
Haloferula	2.82706	0.641469	0.008393	genus	RMS	Used_Unused	1.61826	0	1	1
Roseimarinus	-3.6793	1.07793	0.00758451	genus	RMS	Used_Unused	1.61826	0	1	0
Candidatus_Alysiosphaera	-1.67536	1.7109	0.00605557	genus	RMS	Used_Unused	1.61826	1	1	0
Pseudonocardia	-2.58742	2.14917	0.00602876	genus	RMS	Used_Unused	1.61826	1	1	0
Staphylococcus	4.35741	3.91725	0.0052698	genus	RMS	Used_Unused	1.61826	1	1	1
Streptococcus	2.37568	3.02568	0.0057755	genus	RMS	Used_Unused	1.61826	1	1	1
Veillonella	-1.92972	0.358496	0.008393	genus	RMS	Used_Unused	1.61826	0	1	0
Oligoflexus	-2.20272	0.572425	0.00822747	genus	RMS	Used_Unused	1.61826	0	1	0
LNR_A2-18	-2.46125	1.06238	0.008393	genus	RMS	Used_Unused	1.61826	0	1	0
Mailhella	2.05086	0.920435	0.00704228	genus	RMS	Used_Unused	1.61826	0	1	1
Psychrobacter	3.18224	7.36552	0.00468344	genus	RMS	Used_Unused	1.61826	1	1	1
Ruminococcaceae_NK4A214_group	1.56678	1.76181	0.00736778	genus	RMS	Used_Unused	1.61826	1	1	1
Spirochaeta_2	-1.92009	0.70142	0.00840821	genus	RMS	Used_Unused	1.61826	0	1	0
Geobacillus	-3.37452	1.9579	0.008393	genus	RMS	Used_Unused	1.61826	1	1	0
Nosocomiicoccus	2.91158	1.40507	0.00851095	genus	RMS	Used_Unused	1.61826	0	1	1
Nitrolancea	-2.6008	1.24812	0.00915545	genus	RMS	Used_Unused	1.61826	0	1	0
Povalibacter	-1.51774	0.304907	0.00989845	genus	RMS	Used_Unused	1.61826	0	1	0
Opitutus	-2.68329	1.00313	0.00902009	genus	RMS	Used_Unused	1.61826	0	1	0
Pedobacter	2.38976	7.09758	0.00585659	genus	RMS	Used_Unused	1.61826	1	1	1
possible_genus_04	-2.29465	0.509089	0.0114008	genus	RMS	Used_Unused	1.61826	0	1	0
Roseomonas	-2.50141	1.12979	0.0101322	genus	RMS	Used_Unused	1.61826	0	1	0
Bosea	-2.7096	0.896599	0.0101791	genus	RMS	Used_Unused	1.61826	0	1	0
Sorangium	-2.80706	1.19936	0.0105824	genus	RMS	Used_Unused	1.61826	0	1	0
Lactococcus	2.55364	0.633379	0.013383	genus	RMS	Used_Unused	1.61826	0	1	1
Pseudogracilibacillus	-2.35985	0.911007	0.010998	genus	RMS	Used_Unused	1.61826	0	1	0
Vibrio	2.79359	2.29513	0.00868914	genus	RMS	Used_Unused	1.61826	1	1	1
Ruminococcaceae_UCG-009	1.64036	1.09689	0.00948395	genus	RMS	Used_Unused	1.61826	0	1	1
Bordetella	-2.44363	1.31649	0.0108652	genus	RMS	Used_Unused	1.61826	0	1	0
UBA6140	-1.95468	2.19398	0.00989845	genus	RMS	Used_Unused	1.61826	1	1	0
Cnuella	-3.22264	0.790046	0.0148385	genus	RMS	Used_Unused	1.61826	0	1	0
Millisia	1.79879	1.22036	0.0100418	genus	RMS	Used_Unused	1.61826	0	1	1
Bacteroides	3.13179	5.88476	0.008393	genus	RMS	Used_Unused	1.61826	1	1	1
Rhodomicrobium	-2.01182	1.30748	0.0142646	genus	RMS	Used_Unused	1.61826	0	1	0
Clostridium_sensu_stricto_7	-1.85835	1.40673	0.0119774	genus	RMS	Used_Unused	1.61826	0	1	0
Sphingorhabdus	1.88262	1.02046	0.0170487	genus	RMS	Used_Unused	1.61826	0	1	1
Ramlibacter	-2.1543	0.772798	0.0188783	genus	RMS	Used_Unused	1.61826	0	1	0
Ochrobactrum	-2.55656	0.718948	0.0170671	genus	RMS	Used_Unused	1.61826	0	1	0
JTB255_marine_benthic_group	-2.50729	1.61352	0.0162113	genus	RMS	Used_Unused	1.61826	0	1	0
Ornithinimicrobium	2.26383	6.71463	0.00853395	genus	RMS	Used_Unused	1.61826	1	1	1
Jeotgalicoccus	2.48713	4.49411	0.00989845	genus	RMS	Used_Unused	1.61826	1	1	1
Parvibaculum	-2.02794	0.821302	0.0188783	genus	RMS	Used_Unused	1.61826	0	1	0
Methylocaldum	-2.65457	3.10543	0.0124383	genus	RMS	Used_Unused	1.61826	1	1	0
Brevundimonas	-1.78461	3.03387	0.0108652	genus	RMS	Used_Unused	1.61826	1	1	0
Gracilimonas	-2.3598	1.17598	0.0166219	genus	RMS	Used_Unused	1.61826	0	1	0
Succinivibrio	2.42288	2.80454	0.0112723	genus	RMS	Used_Unused	1.61826	1	1	1
Ammoniphilus	-1.26022	1.80731	0.0142646	genus	RMS	Used_Unused	1.61826	1	1	0
Corynebacterium_1	2.2476	8.11391	0.00989845	genus	RMS	Used_Unused	1.61826	1	1	1
Anaerolinea	-2.67611	1.32535	0.0166948	genus	RMS	Used_Unused	1.61826	0	1	0
Anaerococcus	1.79197	0.604907	0.0191034	genus	RMS	Used_Unused	1.61826	0	1	1
Microlunatus	2.44155	2.53511	0.0156652	genus	RMS	Used_Unused	1.61826	1	1	1
Dorea	1.57046	1.90731	0.0166219	genus	RMS	Used_Unused	1.61826	1	1	1
Myceligenerans	2.56838	3.0364	0.0166219	genus	RMS	Used_Unused	1.61826	1	1	1
Isobaculum	1.35007	0.288726	0.0212829	genus	RMS	Used_Unused	1.61826	0	1	1
Haloactinopolyspora	-2.89576	1.6113	0.01809	genus	RMS	Used_Unused	1.61826	0	1	0
Gelria	-1.62387	0.652289	0.0187919	genus	RMS	Used_Unused	1.61826	0	1	0
Chelatococcus	-1.76985	2.06748	0.0176211	genus	RMS	Used_Unused	1.61826	1	1	0
AKYG587	-2.10431	1.35256	0.0227096	genus	RMS	Used_Unused	1.61826	0	1	0
Nonomuraea	-2.62418	1.74249	0.0187476	genus	RMS	Used_Unused	1.61826	1	1	0
Thermoflavimicrobium	-1.91413	1.6227	0.0188783	genus	RMS	Used_Unused	1.61826	1	1	0
Euzebya	-1.93861	1.36581	0.0194108	genus	RMS	Used_Unused	1.61826	0	1	0
Tyzzerella	1.61776	1.86504	0.0170487	genus	RMS	Used_Unused	1.61826	1	1	1
Brevibacillus	-2.3161	1.59407	0.0190847	genus	RMS	Used_Unused	1.61826	0	1	0
Alkaliphilus	-2.07761	0.553346	0.0264266	genus	RMS	Used_Unused	1.61826	0	1	0
Arenibacter	1.4717	0.871324	0.0278945	genus	RMS	Used_Unused	1.61826	0	1	1
Globicatella	2.54757	1.72584	0.020365	genus	RMS	Used_Unused	1.61826	1	1	1
Facklamia	2.2475	5.45023	0.0169401	genus	RMS	Used_Unused	1.61826	1	1	1
Anoxybacillus	-2.39327	1.41445	0.0256564	genus	RMS	Used_Unused	1.61826	0	1	0
Gillisia	-2.50578	1.72863	0.0244805	genus	RMS	Used_Unused	1.61826	1	1	0
Parabacteroides	1.74607	1.18721	0.0243725	genus	RMS	Used_Unused	1.61826	0	1	1
Thermobacillus	-2.37236	4.07227	0.0175432	genus	RMS	Used_Unused	1.61826	1	1	0
Salinispira	-1.60611	0.755541	0.0369584	genus	RMS	Used_Unused	1.61826	0	1	0
Yaniella	-1.96025	1.18969	0.0392249	genus	RMS	Used_Unused	1.61826	0	1	0
Aerosphaera	2.12624	3.61389	0.0212829	genus	RMS	Used_Unused	1.61826	1	1	1
Sinibacillus	-1.92034	1.78818	0.0244805	genus	RMS	Used_Unused	1.61826	1	1	0
Raineyella	2.0484	0.574388	0.0499863	genus	RMS	Used_Unused	1.61826	0	1	1
Myxococcus	-2.70035	0.837931	0.0499863	genus	RMS	Used_Unused	1.61826	0	1	0
Nitrosococcus	-1.51054	1.15608	0.0442473	genus	RMS	Used_Unused	1.61826	0	1	0
Desulfitibacter	-1.46728	0.903705	0.0290036	genus	RMS	Used_Unused	1.61826	0	1	0
Empedobacter	1.75027	0.887818	0.0497942	genus	RMS	Used_Unused	1.61826	0	1	1
Constrictibacter	-1.52374	3.16757	0.0260795	genus	RMS	Used_Unused	1.61826	1	1	0
Pelotomaculum	-1.54926	1.75095	0.0273036	genus	RMS	Used_Unused	1.61826	1	1	0
Defluviicoccus	-1.37662	1.14043	0.0410975	genus	RMS	Used_Unused	1.61826	0	1	0
Thermus	-2.35226	1.49979	0.0527	genus	RMS	Used_Unused	1.61826	0	0	0
Nocardioides	1.9775	6.32761	0.0242339	genus	RMS	Used_Unused	1.61826	1	1	1
Methylomicrobium	-1.83657	1.1654	0.0600619	genus	RMS	Used_Unused	1.61826	0	0	0
Actinomadura	-2.44964	3.69712	0.0326659	genus	RMS	Used_Unused	1.61826	1	1	0
Sporobacter	-1.92731	1.00915	0.0522752	genus	RMS	Used_Unused	1.61826	0	0	0
Longispora	-3.00788	4.16338	0.0359845	genus	RMS	Used_Unused	1.61826	1	1	0
Pedomicrobium	-1.19071	1.36824	0.0502879	genus	RMS	Used_Unused	1.61826	0	0	0
Ammoniibacillus	-1.96437	1.45547	0.043318	genus	RMS	Used_Unused	1.61826	0	1	0
Ornithobacterium	2.35009	2.65603	0.0384673	genus	RMS	Used_Unused	1.61826	1	1	1
S31	1.55381	0.567115	0.0565799	genus	RMS	Used_Unused	1.61826	0	0	1
Gallicola	1.2577	1.48229	0.0390512	genus	RMS	Used_Unused	1.61826	0	1	1
SN8	1.63	0.630546	0.05529	genus	RMS	Used_Unused	1.61826	0	0	1
Salinimicrobium	-2.09057	2.96805	0.0478999	genus	RMS	Used_Unused	1.61826	1	1	0
Marinobacter	2.47323	4.97354	0.035113	genus	RMS	Used_Unused	1.61826	1	1	1
Haloplasma	-2.0911	1.72003	0.0448984	genus	RMS	Used_Unused	1.61826	1	1	0
Phenylobacterium	-1.51182	0.742716	0.0728439	genus	RMS	Used_Unused	1.61826	0	0	0
Ruminococcaceae_UCG-013	1.32006	2.10667	0.0413543	genus	RMS	Used_Unused	1.61826	1	1	1
Petrimonas	-1.80702	3.05306	0.0401001	genus	RMS	Used_Unused	1.61826	1	1	0
Azorhizophilus	1.15705	0.600937	0.0652788	genus	RMS	Used_Unused	1.61826	0	0	1
Marmoricola	1.43751	2.09671	0.0509809	genus	RMS	Used_Unused	1.61826	1	0	1
Saccharopolyspora	-2.65741	2.53448	0.0509809	genus	RMS	Used_Unused	1.61826	1	0	0
Phaselicystis	-1.90206	2.61389	0.0457589	genus	RMS	Used_Unused	1.61826	1	1	0
Prevotella_1	-1.92006	0.911394	0.0722882	genus	RMS	Used_Unused	1.61826	0	0	0
Nocardiopsis	-1.59466	2.5107	0.0525538	genus	RMS	Used_Unused	1.61826	1	0	0
Halocella	-2.47951	2.7401	0.0464066	genus	RMS	Used_Unused	1.61826	1	1	0
Oscillibacter	0.861784	1.317	0.0608734	genus	RMS	Used_Unused	1.61826	0	0	1
Woeseia	-1.89583	1.79502	0.0581137	genus	RMS	Used_Unused	1.61826	1	0	0
Pricia	-1.33125	0.885611	0.0786341	genus	RMS	Used_Unused	1.61826	0	0	0
Confluentibacter	1.72203	3.57954	0.0485178	genus	RMS	Used_Unused	1.61826	1	1	1
Stenotrophomonas	-1.84171	2.4797	0.0598445	genus	RMS	Used_Unused	1.61826	1	0	0
Tepidanaerobacter	-1.42517	1.93622	0.0509809	genus	RMS	Used_Unused	1.61826	1	0	0
Chelativorans	-1.45996	4.25617	0.0456605	genus	RMS	Used_Unused	1.61826	1	1	0
Melghirimyces	-1.94757	2.68539	0.0531212	genus	RMS	Used_Unused	1.61826	1	0	0
Thermobispora	-2.37086	2.30378	0.0632042	genus	RMS	Used_Unused	1.61826	1	0	0
Rhabdobacter	-1.43315	0.859552	0.0881034	genus	RMS	Used_Unused	1.61826	0	0	0
Galbitalea	-1.26687	2.00567	0.0652788	genus	RMS	Used_Unused	1.61826	1	0	0
OLB13	1.26307	0.765305	0.099977	genus	RMS	Used_Unused	1.61826	0	0	1
Thermaerobacter	-1.55864	1.30799	0.0790806	genus	RMS	Used_Unused	1.61826	0	0	0
Muricauda	-1.08203	1.43238	0.086761	genus	RMS	Used_Unused	1.61826	0	0	0
Dysgonomonas	1.56093	0.521556	0.0915607	genus	RMS	Used_Unused	1.61826	0	0	1
Sulfurifustis	-1.33777	1.17635	0.104103	genus	RMS	Used_Unused	1.61826	0	0	0
Blastocatella	-1.77929	1.38426	0.094945	genus	RMS	Used_Unused	1.61826	0	0	0
Anaerosporobacter	-1.79428	1.97171	0.0732391	genus	RMS	Used_Unused	1.61826	1	0	0
Subsaxibacter	-1.66345	1.20614	0.104103	genus	RMS	Used_Unused	1.61826	0	0	0
Dethiobacter	-1.87125	2.0083	0.0728439	genus	RMS	Used_Unused	1.61826	1	0	0
Verticia	-0.944645	2.7672	0.061768	genus	RMS	Used_Unused	1.61826	1	0	0
DSSF69	-2.02989	2.45424	0.0697162	genus	RMS	Used_Unused	1.61826	1	0	0
Desulfotomaculum	-1.52057	1.49449	0.0766899	genus	RMS	Used_Unused	1.61826	0	0	0
Craurococcus	-1.57786	1.10696	0.0845655	genus	RMS	Used_Unused	1.61826	0	0	0
Thermobifida	-2.00061	3.17315	0.0703237	genus	RMS	Used_Unused	1.61826	1	0	0
Limnochorda	-1.90086	3.28113	0.072075	genus	RMS	Used_Unused	1.61826	1	0	0
SM1A02	-1.61221	2.37497	0.0728439	genus	RMS	Used_Unused	1.61826	1	0	0
Arenimonas	1.31387	3.14723	0.0742184	genus	RMS	Used_Unused	1.61826	1	0	1
Prevotellaceae_UCG-001	1.23638	3.03672	0.0841388	genus	RMS	Used_Unused	1.61826	1	0	1
Geofilum	1.32552	0.846945	0.094945	genus	RMS	Used_Unused	1.61826	0	0	1
Methylophaga	-1.07619	1.91896	0.0921078	genus	RMS	Used_Unused	1.61826	1	0	0
Sneathiella	-1.48805	1.26798	0.0917287	genus	RMS	Used_Unused	1.61826	0	0	0
Ruania	-1.11531	1.74481	0.145854	genus	RMS	Used_Unused	1.61826	1	0	0
Myroides	1.4491	0.952317	0.126619	genus	RMS	Used_Unused	1.61826	0	0	1
Stackebrandtia	1.14579	1.61382	0.135172	genus	RMS	Used_Unused	1.61826	0	0	1
Halothiobacillus	1.29386	0.721472	0.119633	genus	RMS	Used_Unused	1.61826	0	0	1
Steroidobacter	-1.54401	4.32932	0.0786341	genus	RMS	Used_Unused	1.61826	1	0	0
Belliella	-1.14639	1.86036	0.122599	genus	RMS	Used_Unused	1.61826	1	0	0
Tistlia	-0.922108	1.33247	0.149457	genus	RMS	Used_Unused	1.61826	0	0	0
Oligella	-1.65529	1.4039	0.158447	genus	RMS	Used_Unused	1.61826	0	0	0
Brumimicrobium	2.03727	5.08766	0.0841324	genus	RMS	Used_Unused	1.61826	1	0	1
Sphingobacterium	1.83858	7.31333	0.0844989	genus	RMS	Used_Unused	1.61826	1	0	1
Fusobacterium	1.10587	0.570219	0.135172	genus	RMS	Used_Unused	1.61826	0	0	1
Terrimicrobium	-1.08383	0.788851	0.194286	genus	RMS	Used_Unused	1.61826	0	0	0
Novibacillus	-1.56727	2.7646	0.119259	genus	RMS	Used_Unused	1.61826	1	0	0
Bacillus	-1.74379	7.9418	0.0871594	genus	RMS	Used_Unused	1.61826	1	0	0
Aliihoeflea	1.07065	0.514557	0.252831	genus	RMS	Used_Unused	1.61826	0	0	1
Ruminococcus_2	1.32558	2.11856	0.128408	genus	RMS	Used_Unused	1.61826	1	0	1
Comamonas	-1.76558	2.72569	0.141855	genus	RMS	Used_Unused	1.61826	1	0	0
Rummeliibacillus	-1.13068	2.18725	0.171935	genus	RMS	Used_Unused	1.61826	1	0	0
Hyphomicrobium	-1.82307	3.01543	0.139996	genus	RMS	Used_Unused	1.61826	1	0	0
Marinobacterium	1.03958	0.751446	0.278746	genus	RMS	Used_Unused	1.61826	0	0	1
Glutamicibacter	1.5005	6.7408	0.112999	genus	RMS	Used_Unused	1.61826	1	0	1
Sphaerochaeta	-1.51733	3.16311	0.130008	genus	RMS	Used_Unused	1.61826	1	0	0
Syntrophaceticus	-1.22218	1.18508	0.159941	genus	RMS	Used_Unused	1.61826	0	0	0
Gracilibacter	-1.62072	1.28017	0.169824	genus	RMS	Used_Unused	1.61826	0	0	0
Ferrovibrio	-0.875085	1.33746	0.190221	genus	RMS	Used_Unused	1.61826	0	0	0
Subgroup_10	1.25413	1.10419	0.180005	genus	RMS	Used_Unused	1.61826	0	0	1
Ruminiclostridium_1	-2.03394	3.82629	0.134113	genus	RMS	Used_Unused	1.61826	1	0	0
Vitellibacter	-0.861651	0.899477	0.265767	genus	RMS	Used_Unused	1.61826	0	0	0
Ercella	-1.57233	2.7661	0.147449	genus	RMS	Used_Unused	1.61826	1	0	0
Ruminococcaceae_UCG-012	-1.61288	3.12472	0.151781	genus	RMS	Used_Unused	1.61826	1	0	0
Bifidobacterium	1.17167	4.19464	0.126885	genus	RMS	Used_Unused	1.61826	1	0	1
Lactobacillus	1.50627	1.44943	0.182087	genus	RMS	Used_Unused	1.61826	0	0	1
Tessaracoccus	1.36662	3.52447	0.139117	genus	RMS	Used_Unused	1.61826	1	0	1
Microvirga	-1.23707	1.5979	0.219621	genus	RMS	Used_Unused	1.61826	0	0	0
Aestuariicella	1.28574	4.1269	0.141855	genus	RMS	Used_Unused	1.61826	1	0	1
Family_XIII_AD3011_group	1.00657	2.47754	0.161844	genus	RMS	Used_Unused	1.61826	1	0	1
Proteiniborus	-1.02836	1.21081	0.189665	genus	RMS	Used_Unused	1.61826	0	0	0
Romboutsia	1.13991	7.77112	0.125625	genus	RMS	Used_Unused	1.61826	1	0	1
Olivibacter	0.954392	1.20988	0.258536	genus	RMS	Used_Unused	1.61826	0	0	1
Paenibacillus	-1.45325	3.00267	0.159964	genus	RMS	Used_Unused	1.61826	1	0	0
W5053	1.27944	1.20465	0.189665	genus	RMS	Used_Unused	1.61826	0	0	1
Soehngenia	-0.964956	1.20656	0.246254	genus	RMS	Used_Unused	1.61826	0	0	0
Ruminiclostridium	-1.61585	3.30042	0.161285	genus	RMS	Used_Unused	1.61826	1	0	0
C1-B045	-1.0264	3.70878	0.159964	genus	RMS	Used_Unused	1.61826	1	0	0
Salinicoccus	2.22506	3.87925	0.169771	genus	RMS	Used_Unused	1.61826	1	0	1
Fictibacillus	-1.02349	0.786846	0.369833	genus	RMS	Used_Unused	1.61826	0	0	0
Haliangium	-0.972792	2.37119	0.189011	genus	RMS	Used_Unused	1.61826	1	0	0
Denitrobacterium	-0.855162	0.352075	0.434142	genus	RMS	Used_Unused	1.61826	0	0	0
Prevotellaceae_UCG-004	1.03328	2.29232	0.244766	genus	RMS	Used_Unused	1.61826	1	0	1
Guggenheimella	-1.09799	1.11358	0.333776	genus	RMS	Used_Unused	1.61826	0	0	0
no_match	-0.538061	13.5355	0.1474	genus	RMS	Used_Unused	1.61826	1	0	0
Streptomyces	-1.38891	4.70374	0.180021	genus	RMS	Used_Unused	1.61826	1	0	0
Planifilum	-1.63571	4.8296	0.176829	genus	RMS	Used_Unused	1.61826	1	0	0
Mycobacterium	-1.10815	3.5792	0.184736	genus	RMS	Used_Unused	1.61826	1	0	0
Luteimonas	1.08959	7.76696	0.159941	genus	RMS	Used_Unused	1.61826	1	0	1
Ketogulonicigenium	-0.680216	1.0796	0.391181	genus	RMS	Used_Unused	1.61826	0	0	0
Citricoccus	-0.93594	2.7827	0.256609	genus	RMS	Used_Unused	1.61826	1	0	0
Imperialibacter	-1.31846	2.03571	0.241865	genus	RMS	Used_Unused	1.61826	1	0	0
Symbiobacterium	-1.36439	4.15066	0.209894	genus	RMS	Used_Unused	1.61826	1	0	0
Legionella	0.684011	1.23765	0.296931	genus	RMS	Used_Unused	1.61826	0	0	1
Ferruginibacter	0.688283	0.880515	0.439115	genus	RMS	Used_Unused	1.61826	0	0	1
Geminicoccus	0.760385	0.888068	0.418231	genus	RMS	Used_Unused	1.61826	0	0	1
Paeniclostridium	0.826777	6.51394	0.186965	genus	RMS	Used_Unused	1.61826	1	0	1
Candidatus_Cloacimonas	-1.7185	1.42504	0.304958	genus	RMS	Used_Unused	1.61826	0	0	0
Bacteriovorax	-0.784081	1.11704	0.427986	genus	RMS	Used_Unused	1.61826	0	0	0
Advenella	-0.776159	1.45695	0.358737	genus	RMS	Used_Unused	1.61826	0	0	0
Parapedobacter	1.39282	4.90219	0.209042	genus	RMS	Used_Unused	1.61826	1	0	1
Prevotella_9	1.20817	1.0853	0.311834	genus	RMS	Used_Unused	1.61826	0	0	1
Acetitomaculum	0.901543	2.22672	0.251419	genus	RMS	Used_Unused	1.61826	1	0	1
Bauldia	0.592849	1.32215	0.325937	genus	RMS	Used_Unused	1.61826	0	0	1
DNF00809	0.55642	1.04803	0.354826	genus	RMS	Used_Unused	1.61826	0	0	1
Caproiciproducens	-1.13409	1.01014	0.32662	genus	RMS	Used_Unused	1.61826	0	0	0
Leifsonia	-0.754121	1.49046	0.414443	genus	RMS	Used_Unused	1.61826	0	0	0
Thermopolyspora	-0.980753	2.88323	0.296604	genus	RMS	Used_Unused	1.61826	1	0	0
Sporotomaculum	-0.756321	0.847827	0.341596	genus	RMS	Used_Unused	1.61826	0	0	0
Enterococcus	1.23445	4.70584	0.265847	genus	RMS	Used_Unused	1.61826	1	0	1
Pseudoclavibacter	-0.708807	1.4546	0.417626	genus	RMS	Used_Unused	1.61826	0	0	0
Candidatus_Caldatribacterium	-1.41907	2.42792	0.297513	genus	RMS	Used_Unused	1.61826	1	0	0
Gottschalkia	-0.538931	0.603719	0.526186	genus	RMS	Used_Unused	1.61826	0	0	0
Salinispora	-1.11686	2.46368	0.311508	genus	RMS	Used_Unused	1.61826	1	0	0
Planomicrobium	-0.718593	3.70656	0.311834	genus	RMS	Used_Unused	1.61826	1	0	0
Chryseobacterium	-0.908858	2.47367	0.318863	genus	RMS	Used_Unused	1.61826	1	0	0
Cellulomonas	-0.823682	1.90433	0.416132	genus	RMS	Used_Unused	1.61826	1	0	0
Paracoccus	1.04242	5.53899	0.251419	genus	RMS	Used_Unused	1.61826	1	0	1
Syner-01	-0.812471	1.83685	0.382601	genus	RMS	Used_Unused	1.61826	1	0	0
Virgibacillus	-1.34876	2.59914	0.318863	genus	RMS	Used_Unused	1.61826	1	0	0
Nesterenkonia	-0.898479	2.25665	0.411317	genus	RMS	Used_Unused	1.61826	1	0	0
Rhodococcus	1.26099	3.79734	0.301268	genus	RMS	Used_Unused	1.61826	1	0	1
Limnobacter	-0.866977	3.41009	0.289589	genus	RMS	Used_Unused	1.61826	1	0	0
Flaviflexus	0.622419	2.14428	0.378231	genus	RMS	Used_Unused	1.61826	1	0	1
Sediminispirochaeta	-0.838972	0.866691	0.382877	genus	RMS	Used_Unused	1.61826	0	0	0
Ensifer	-0.461936	0.682538	0.619766	genus	RMS	Used_Unused	1.61826	0	0	0
Thalassobacillus	0.667519	1.78536	0.439808	genus	RMS	Used_Unused	1.61826	1	0	1
Gracilibacillus	-0.99611	1.9117	0.370462	genus	RMS	Used_Unused	1.61826	1	0	0
Acetivibrio	-0.792335	2.34288	0.318863	genus	RMS	Used_Unused	1.61826	1	0	0
Agrococcus	0.539689	1.52726	0.521313	genus	RMS	Used_Unused	1.61826	0	0	1
Mesorhizobium	0.83536	2.77844	0.354826	genus	RMS	Used_Unused	1.61826	1	0	1
Azoarcus	0.609472	3.35305	0.304958	genus	RMS	Used_Unused	1.61826	1	0	1
Syntrophomonas	-1.22915	2.36661	0.339421	genus	RMS	Used_Unused	1.61826	1	0	0
Desulfuromonas	-0.697445	0.890783	0.384498	genus	RMS	Used_Unused	1.61826	0	0	0
Smithella	-0.613681	0.637857	0.409521	genus	RMS	Used_Unused	1.61826	0	0	0
Kocuria	-0.4485	2.15523	0.376155	genus	RMS	Used_Unused	1.61826	1	0	0
Moheibacter	1.26939	5.97949	0.271335	genus	RMS	Used_Unused	1.61826	1	0	1
Herbinix	-1.14315	4.95791	0.308482	genus	RMS	Used_Unused	1.61826	1	0	0
Pseudopedobacter	0.564236	1.1161	0.521313	genus	RMS	Used_Unused	1.61826	0	0	1
Candidatus_Xiphinematobacter	-0.661028	1.4448	0.402926	genus	RMS	Used_Unused	1.61826	0	0	0
Nitrobacter	0.395812	0.611031	0.674781	genus	RMS	Used_Unused	1.61826	0	0	1
Luedemannella	-0.394858	0.714625	0.674781	genus	RMS	Used_Unused	1.61826	0	0	0
Aminobacter	0.877462	4.90772	0.294307	genus	RMS	Used_Unused	1.61826	1	0	1
Paenalcaligenes	-1.08116	2.53721	0.379244	genus	RMS	Used_Unused	1.61826	1	0	0
Anaerocella	-0.699084	1.17488	0.374365	genus	RMS	Used_Unused	1.61826	0	0	0
Macellibacteroides	0.539371	1.05477	0.521313	genus	RMS	Used_Unused	1.61826	0	0	1
Piscibacillus	-0.818573	1.04931	0.414443	genus	RMS	Used_Unused	1.61826	0	0	0
Caldicoprobacter	-1.15254	4.92942	0.301268	genus	RMS	Used_Unused	1.61826	1	0	0
Thermomonas	-0.413816	0.871917	0.626505	genus	RMS	Used_Unused	1.61826	0	0	0
Parapusillimonas	0.475457	0.85903	0.571318	genus	RMS	Used_Unused	1.61826	0	0	1
Paeniglutamicibacter	0.352774	0.943615	0.749291	genus	RMS	Used_Unused	1.61826	0	0	1
Epulopiscium	-0.696657	0.654163	0.475645	genus	RMS	Used_Unused	1.61826	0	0	0
Nitrosomonas	-0.530533	1.7934	0.443019	genus	RMS	Used_Unused	1.61826	1	0	0
Trichococcus	0.622897	1.23422	0.555354	genus	RMS	Used_Unused	1.61826	0	0	1
Membranicola	1.21159	4.73563	0.318863	genus	RMS	Used_Unused	1.61826	1	0	1
Sphaerobacter	-1.23346	4.33384	0.333776	genus	RMS	Used_Unused	1.61826	1	0	0
Ignatzschineria	0.262337	0.401206	0.787275	genus	RMS	Used_Unused	1.61826	0	0	1
Asaccharospora	0.411555	0.43279	0.460964	genus	RMS	Used_Unused	1.61826	0	0	1
Promicromonospora	0.48817	1.43389	0.585251	genus	RMS	Used_Unused	1.61826	0	0	1
Haliea	-0.371142	0.798652	0.626505	genus	RMS	Used_Unused	1.61826	0	0	0
Sanguibacter	-0.411069	1.95997	0.58785	genus	RMS	Used_Unused	1.61826	1	0	0
Pelagibius	-0.31774	0.996106	0.641622	genus	RMS	Used_Unused	1.61826	0	0	0
Lacticigenium	-0.327916	1.0877	0.58785	genus	RMS	Used_Unused	1.61826	0	0	0
Desertibacter	0.191994	0.340961	0.850946	genus	RMS	Used_Unused	1.61826	0	0	1
Candidatus_Soleaferrea	-0.286818	1.16196	0.659322	genus	RMS	Used_Unused	1.61826	0	0	0
Lysobacter	0.95865	3.77523	0.359757	genus	RMS	Used_Unused	1.61826	1	0	1
Nannocystis	-0.669238	2.39769	0.439115	genus	RMS	Used_Unused	1.61826	1	0	0
Cellvibrio	-0.986826	6.53809	0.333776	genus	RMS	Used_Unused	1.61826	1	0	0
Actinotalea	-0.803769	3.50233	0.382877	genus	RMS	Used_Unused	1.61826	1	0	0
Laceyella	-0.200664	0.716207	0.815766	genus	RMS	Used_Unused	1.61826	0	0	0
Lautropia	0.332254	1.34182	0.58785	genus	RMS	Used_Unused	1.61826	0	0	1
Sulfurovum	0.263985	0.649057	0.755535	genus	RMS	Used_Unused	1.61826	0	0	1
Aminobacterium	-0.593593	0.852485	0.495497	genus	RMS	Used_Unused	1.61826	0	0	0
Tetrasphaera	0.53411	1.88692	0.58785	genus	RMS	Used_Unused	1.61826	1	0	1
Actinopolymorpha	-0.0787439	0.540981	0.940254	genus	RMS	Used_Unused	1.61826	0	0	0
Fibrobacter	-1.1913	3.24848	0.384801	genus	RMS	Used_Unused	1.61826	1	0	0
Demequina	-0.522824	3.06923	0.402926	genus	RMS	Used_Unused	1.61826	1	0	0
Desulfobulbus	0.476248	1.41627	0.499332	genus	RMS	Used_Unused	1.61826	0	0	1
Aquamicrobium	0.917161	4.57772	0.382877	genus	RMS	Used_Unused	1.61826	1	0	1
Ruminococcaceae_UCG-014	0.688057	2.4712	0.420808	genus	RMS	Used_Unused	1.61826	1	0	1
Fluviicola	0.996934	3.38033	0.442231	genus	RMS	Used_Unused	1.61826	1	0	1
Candidatus_Berkiella	-0.0460953	0.484542	0.958333	genus	RMS	Used_Unused	1.61826	0	0	0
Flavobacterium	1.03589	8.84353	0.33373	genus	RMS	Used_Unused	1.61826	1	0	1
Novosphingobium	0.813395	3.25748	0.414443	genus	RMS	Used_Unused	1.61826	1	0	1
Odoribacter	-0.133298	0.666732	0.85078	genus	RMS	Used_Unused	1.61826	0	0	0
Prauserella	0.288967	1.10882	0.708929	genus	RMS	Used_Unused	1.61826	0	0	1
Altererythrobacter	-0.711503	4.89743	0.378231	genus	RMS	Used_Unused	1.61826	1	0	0
Anaerovorax	-0.568137	0.724238	0.58649	genus	RMS	Used_Unused	1.61826	0	0	0
Cellulosimicrobium	-0.258416	1.31438	0.799902	genus	RMS	Used_Unused	1.61826	0	0	0
Garciella	-0.659045	2.26183	0.448914	genus	RMS	Used_Unused	1.61826	1	0	0
Candidatus_Dichloromethanomonas	-0.458388	0.530492	0.605503	genus	RMS	Used_Unused	1.61826	0	0	0
Candidatus_Solibacter	-0.561016	0.974058	0.568657	genus	RMS	Used_Unused	1.61826	0	0	0
Atopostipes	0.882837	5.07901	0.430553	genus	RMS	Used_Unused	1.61826	1	0	1
Gordonia	-0.206003	0.931466	0.793423	genus	RMS	Used_Unused	1.61826	0	0	0
Glycomyces	-0.919493	4.07123	0.443019	genus	RMS	Used_Unused	1.61826	1	0	0
Domibacillus	-1.02146	4.52104	0.418231	genus	RMS	Used_Unused	1.61826	1	0	0
Luteitalea	0.374099	1.66543	0.58785	genus	RMS	Used_Unused	1.61826	1	0	1
Marinagarivorans	-0.127322	1.02591	0.895804	genus	RMS	Used_Unused	1.61826	0	0	0
Hydrogenispora	-0.966106	5.37742	0.418231	genus	RMS	Used_Unused	1.61826	1	0	0
Aliifodinibius	-0.717951	1.47443	0.5613	genus	RMS	Used_Unused	1.61826	0	0	0
BD1-7_clade	0.14324	0.917145	0.833303	genus	RMS	Used_Unused	1.61826	0	0	1
Thermopetrobacter	-0.14947	1.34596	0.872632	genus	RMS	Used_Unused	1.61826	0	0	0
Weissella	-0.339053	1.00784	0.780162	genus	RMS	Used_Unused	1.61826	0	0	0
Aneurinibacillus	0.260615	1.52808	0.707185	genus	RMS	Used_Unused	1.61826	0	0	1
Jeotgalibaca	0.947495	5.48665	0.418847	genus	RMS	Used_Unused	1.61826	1	0	1
Microbacterium	0.73192	5.30084	0.412385	genus	RMS	Used_Unused	1.61826	1	0	1
Filomicrobium	-0.51223	3.1941	0.5613	genus	RMS	Used_Unused	1.61826	1	0	0
Fastidiosipila	-0.987148	4.62162	0.443019	genus	RMS	Used_Unused	1.61826	1	0	0
Anaerofustis	-0.38762	0.573537	0.645945	genus	RMS	Used_Unused	1.61826	0	0	0
Diplosphaera	0.0534548	0.909192	0.956652	genus	RMS	Used_Unused	1.61826	0	0	1
Gemmobacter	-0.521711	2.44522	0.619196	genus	RMS	Used_Unused	1.61826	1	0	0
Nakamurella	0.036651	0.944815	0.956652	genus	RMS	Used_Unused	1.61826	0	0	1
Camelimonas	-0.0675391	0.881212	0.940254	genus	RMS	Used_Unused	1.61826	0	0	0
Pseudaminobacter	-0.092371	1.44114	0.920183	genus	RMS	Used_Unused	1.61826	0	0	0
Pajaroellobacter	0.205697	1.43927	0.800043	genus	RMS	Used_Unused	1.61826	0	0	1
Paludibacter	-0.395524	1.58243	0.717041	genus	RMS	Used_Unused	1.61826	0	0	0
Crocinitomix	-0.061951	0.707967	0.938551	genus	RMS	Used_Unused	1.61826	0	0	0
IMCC26207	-0.364194	2.26019	0.605503	genus	RMS	Used_Unused	1.61826	1	0	0
Ilumatobacter	0.379155	2.1161	0.626505	genus	RMS	Used_Unused	1.61826	1	0	1
Ruminococcaceae_UCG-010	0.630012	3.5799	0.449693	genus	RMS	Used_Unused	1.61826	1	0	1
ADurb.Bin120	-0.55998	1.3522	0.64332	genus	RMS	Used_Unused	1.61826	0	0	0
Pseudofulvimonas	0.547467	2.31044	0.58785	genus	RMS	Used_Unused	1.61826	1	0	1
Marinimicrobium	-0.244999	2.00211	0.793423	genus	RMS	Used_Unused	1.61826	1	0	0
Sphingobium	-0.0142555	1.24949	0.984619	genus	RMS	Used_Unused	1.61826	0	0	0
Papillibacter	-0.588215	1.57797	0.659322	genus	RMS	Used_Unused	1.61826	0	0	0
Caryophanon	0.413551	2.67493	0.647616	genus	RMS	Used_Unused	1.61826	1	0	1
DMER64	-0.725525	2.59223	0.571318	genus	RMS	Used_Unused	1.61826	1	0	0
Lachnospiraceae_NK3A20_group	0.602086	4.53597	0.476645	genus	RMS	Used_Unused	1.61826	1	0	1
Sporosarcina	0.716282	1.55166	0.664222	genus	RMS	Used_Unused	1.61826	0	0	1
Turicibacter	0.672523	7.09305	0.414443	genus	RMS	Used_Unused	1.61826	1	0	1
Planktosalinus	-0.659128	3.95323	0.538152	genus	RMS	Used_Unused	1.61826	1	0	0
Ornithinibacillus	-0.163178	1.57515	0.859839	genus	RMS	Used_Unused	1.61826	0	0	0
Amaricoccus	-0.0541626	1.26754	0.956652	genus	RMS	Used_Unused	1.61826	0	0	0
Enteractinococcus	-0.485043	2.78066	0.641622	genus	RMS	Used_Unused	1.61826	1	0	0
Treponema	-0.504785	1.46629	0.685694	genus	RMS	Used_Unused	1.61826	0	0	0
Rikenellaceae_RC9_gut_group	0.746711	5.89582	0.515228	genus	RMS	Used_Unused	1.61826	1	0	1
Alcanivorax	0.238361	1.38824	0.767433	genus	RMS	Used_Unused	1.61826	0	0	1
Anseongella	-0.640763	3.38386	0.582747	genus	RMS	Used_Unused	1.61826	1	0	0
Mariniradius	0.13998	1.5341	0.872632	genus	RMS	Used_Unused	1.61826	0	0	1
Leucobacter	-0.428585	3.52574	0.583345	genus	RMS	Used_Unused	1.61826	1	0	0
Candidatus_Chloroploca	0.365323	2.12461	0.775432	genus	RMS	Used_Unused	1.61826	1	0	1
Aliidiomarina	0.119968	1.90403	0.938551	genus	RMS	Used_Unused	1.61826	1	0	1
Allorhizobium-Neorhizobium-Pararhizobium-Rhizobium	-0.51827	3.59958	0.590377	genus	RMS	Used_Unused	1.61826	1	0	0
Mogibacterium	0.0255989	1.23284	0.966232	genus	RMS	Used_Unused	1.61826	0	0	1
Ruminococcus_1	-0.391748	1.45405	0.626505	genus	RMS	Used_Unused	1.61826	0	0	0
Thermovirga	-0.691233	2.1538	0.659322	genus	RMS	Used_Unused	1.61826	1	0	0
Echinicola	-0.454034	4.03	0.626505	genus	RMS	Used_Unused	1.61826	1	0	0
Anaerosalibacter	-0.300401	1.16684	0.776425	genus	RMS	Used_Unused	1.61826	0	0	0
BIyi10	0.349411	2.1086	0.749291	genus	RMS	Used_Unused	1.61826	1	0	1
EBM-39	-0.153922	0.696927	0.891901	genus	RMS	Used_Unused	1.61826	0	0	0
Ohtaekwangia	0.0356024	1.37985	0.969423	genus	RMS	Used_Unused	1.61826	0	0	1
Verrucomicrobium	-0.0903119	2.28876	0.940254	genus	RMS	Used_Unused	1.61826	1	0	0
Olsenella	0.0579811	1.44416	0.940315	genus	RMS	Used_Unused	1.61826	0	0	1
Hydrogenophaga	0.083758	2.02749	0.940254	genus	RMS	Used_Unused	1.61826	1	0	1
Aminivibrio	-0.311051	1.27262	0.818912	genus	RMS	Used_Unused	1.61826	0	0	0
Sedimentibacter	-0.778926	3.61899	0.556941	genus	RMS	Used_Unused	1.61826	1	0	0
Lachnospiraceae_NK4A136_group	0.0310842	0.753171	0.972602	genus	RMS	Used_Unused	1.61826	0	0	1
Isoptericola	-0.538288	4.44021	0.58785	genus	RMS	Used_Unused	1.61826	1	0	0
Mariniphaga	-0.110506	0.926977	0.939029	genus	RMS	Used_Unused	1.61826	0	0	0
Chryseolinea	-0.663276	4.04851	0.590377	genus	RMS	Used_Unused	1.61826	1	0	0
Pelagibacterium	0.513477	4.56135	0.575615	genus	RMS	Used_Unused	1.61826	1	0	1
Clostridium_sensu_stricto_1	0.474747	6.75119	0.491006	genus	RMS	Used_Unused	1.61826	1	0	1
Planococcus	0.568403	4.15969	0.615313	genus	RMS	Used_Unused	1.61826	1	0	1
Proteocatella	0.0283224	0.737432	0.972602	genus	RMS	Used_Unused	1.61826	0	0	1
Cryomorpha	-0.289519	2.08222	0.755535	genus	RMS	Used_Unused	1.61826	1	0	0
Pseudactinotalea	0.516443	3.36629	0.645945	genus	RMS	Used_Unused	1.61826	1	0	1
Candidimonas	-0.0902982	1.98002	0.891901	genus	RMS	Used_Unused	1.61826	1	0	0
Bhargavaea	0.594993	2.76959	0.721548	genus	RMS	Used_Unused	1.61826	1	0	1
Ureibacillus	-0.562458	5.10283	0.58785	genus	RMS	Used_Unused	1.61826	1	0	0
Pseudohongiella	0.387901	3.8509	0.58785	genus	RMS	Used_Unused	1.61826	1	0	1
Aeromicrobium	0.315427	3.86159	0.674781	genus	RMS	Used_Unused	1.61826	1	0	1
Desulfovibrio	-0.0712253	0.990923	0.940254	genus	RMS	Used_Unused	1.61826	0	0	0
Desemzia	0.15999	1.7243	0.897912	genus	RMS	Used_Unused	1.61826	1	0	1
Pseudomonas	0.818438	9.26455	0.521313	genus	RMS	Used_Unused	1.61826	1	0	1
Candidatus_Saccharimonas	0.321986	2.53083	0.641959	genus	RMS	Used_Unused	1.61826	1	0	1
Leadbetterella	-0.0843063	1.75955	0.940254	genus	RMS	Used_Unused	1.61826	1	0	0
Acinetobacter	0.827035	7.15702	0.607871	genus	RMS	Used_Unused	1.61826	1	0	1
Rheinheimera	0.173183	2.55565	0.85078	genus	RMS	Used_Unused	1.61826	1	0	1
Paucisalibacillus	-0.20988	1.88094	0.881021	genus	RMS	Used_Unused	1.61826	1	0	0
Pseudoxanthomonas	-0.334318	3.35542	0.800043	genus	RMS	Used_Unused	1.61826	1	0	0
Idiomarina	-0.482349	4.60021	0.627477	genus	RMS	Used_Unused	1.61826	1	0	0
Halomonas	-0.551029	4.27214	0.709637	genus	RMS	Used_Unused	1.61826	1	0	0
Kurthia	-0.105989	3.08818	0.949048	genus	RMS	Used_Unused	1.61826	1	0	0
OM27_clade	0.401901	3.39761	0.633901	genus	RMS	Used_Unused	1.61826	1	0	1
Thiopseudomonas	-0.0462228	2.19351	0.972602	genus	RMS	Used_Unused	1.61826	1	0	0
Arcobacter	-0.0750084	1.84422	0.958333	genus	RMS	Used_Unused	1.61826	1	0	0
Proteiniclasticum	0.407682	3.60037	0.664222	genus	RMS	Used_Unused	1.61826	1	0	1
Algoriphagus	0.306369	2.84701	0.813341	genus	RMS	Used_Unused	1.61826	1	0	1
Treponema_2	0.582255	5.92877	0.633231	genus	RMS	Used_Unused	1.61826	1	0	1
Ruminofilibacter	-0.680513	6.12942	0.674273	genus	RMS	Used_Unused	1.61826	1	0	0
Alkalibacterium	-0.120435	2.4365	0.920183	genus	RMS	Used_Unused	1.61826	1	0	0
Luteolibacter	0.068825	2.52985	0.945719	genus	RMS	Used_Unused	1.61826	1	0	1
Verruc-01	0.126374	1.98915	0.859434	genus	RMS	Used_Unused	1.61826	1	0	1
Lysinibacillus	0.478114	6.43387	0.656292	genus	RMS	Used_Unused	1.61826	1	0	1
Cellulosilyticum	0.127349	2.22961	0.889366	genus	RMS	Used_Unused	1.61826	1	0	1
LD29	-0.0832748	2.55435	0.91777	genus	RMS	Used_Unused	1.61826	1	0	0
Erysipelotrichaceae_UCG-004	-0.127588	2.31471	0.912975	genus	RMS	Used_Unused	1.61826	1	0	0
Galbibacter	-0.190635	4.37858	0.912975	genus	RMS	Used_Unused	1.61826	1	0	0
Jonesia	-0.222398	3.71729	0.891901	genus	RMS	Used_Unused	1.61826	1	0	0
Corynebacterium	-0.0608643	3.85287	0.958333	genus	RMS	Used_Unused	1.61826	1	0	0
Cerasicoccus	-0.00145957	2.68957	0.998599	genus	RMS	Used_Unused	1.61826	1	0	0
Ornithinicoccus	0.189617	4.42124	0.88285	genus	RMS	Used_Unused	1.61826	1	0	1
Peredibacter	0.239136	4.25598	0.850946	genus	RMS	Used_Unused	1.61826	1	0	1
Solibacillus	0.367836	5.95942	0.775432	genus	RMS	Used_Unused	1.61826	1	0	1
Oceanobacillus	-0.132644	4.49363	0.936316	genus	RMS	Used_Unused	1.61826	1	0	0
Tissierella	-0.0969695	3.72296	0.940254	genus	RMS	Used_Unused	1.61826	1	0	0
Erysipelothrix	0.00879493	4.16843	0.992136	genus	RMS	Used_Unused	1.61826	1	0	1
Acholeplasma	-0.28533	4.95403	0.829973	genus	RMS	Used_Unused	1.61826	1	0	0
Persicitalea	0.0328783	3.79621	0.975247	genus	RMS	Used_Unused	1.61826	1	0	1
Georgenia	-0.249118	5.08569	0.815766	genus	RMS	Used_Unused	1.61826	1	0	0
Truepera	-0.332218	6.80842	0.782079	genus	RMS	Used_Unused	1.61826	1	0	0
Taibaiella	0.180856	4.60227	0.87291	genus	RMS	Used_Unused	1.61826	1	0	1
Sandaracinus	-0.0349255	3.83105	0.968083	genus	RMS	Used_Unused	1.61826	1	0	0
Christensenellaceae_R-7_group	0.3663	5.37865	0.799902	genus	RMS	Used_Unused	1.61826	1	0	1
Bdellovibrio	-0.1846	4.1476	0.869201	genus	RMS	Used_Unused	1.61826	1	0	0
Iamia	0.131432	4.37707	0.912975	genus	RMS	Used_Unused	1.61826	1	0	1
Pusillimonas	0.230933	6.46809	0.801334	genus	RMS	Used_Unused	1.61826	1	0	1
Proteiniphilum	0.157226	5.26711	0.912975	genus	RMS	Used_Unused	1.61826	1	0	1
Devosia	0.162771	5.55113	0.897912	genus	RMS	Used_Unused	1.61826	1	0	1
Fermentimonas	-0.052203	6.60121	0.956652	genus	RMS	Used_Unused	1.61826	1	0	0
Aerosphaera	5.88522	3.08273	1.26371e-05	genus	RSA	Used_Unused	2.08926	1	1	1
Salinibacterium	-5.40457	1.2868	8.32111e-05	genus	RSA	Used_Unused	2.08926	0	1	0
Lactococcus	4.00935	5.90375	0.000139883	genus	RSA	Used_Unused	2.08926	1	1	1
Alloiococcus	3.87167	1.47843	0.000159176	genus	RSA	Used_Unused	2.08926	0	1	1
Timonella	3.56767	0.849446	0.00037309	genus	RSA	Used_Unused	2.08926	0	1	1
SN8	3.51841	1.47484	0.00037309	genus	RSA	Used_Unused	2.08926	0	1	1
Iamia	2.62896	7.53015	0.00037309	genus	RSA	Used_Unused	2.08926	1	1	1
Peptostreptococcus	4.08729	2.60269	0.000436672	genus	RSA	Used_Unused	2.08926	1	1	1
Leucobacter	-2.17718	7.99844	0.00037309	genus	RSA	Used_Unused	2.08926	1	1	0
Gordonia	3.47374	1.05391	0.000441907	genus	RSA	Used_Unused	2.08926	0	1	1
Azoarcus	4.38942	1.6819	0.000441907	genus	RSA	Used_Unused	2.08926	0	1	1
Luteimicrobium	4.66057	1.37958	0.000441907	genus	RSA	Used_Unused	2.08926	0	1	1
Galbibacter	4.87917	2.75216	0.000441907	genus	RSA	Used_Unused	2.08926	1	1	1
Solimonas	3.09837	0.737707	0.000441907	genus	RSA	Used_Unused	2.08926	0	1	1
Sphingobacterium	3.1471	5.95484	0.000441907	genus	RSA	Used_Unused	2.08926	1	1	1
Roseibacillus	3.06395	1.48744	0.000441907	genus	RSA	Used_Unused	2.08926	0	1	1
Tomitella	-3.74427	0.927827	0.000513562	genus	RSA	Used_Unused	2.08926	0	1	0
Empedobacter	3.74103	1.24037	0.000530603	genus	RSA	Used_Unused	2.08926	0	1	1
Seohaeicola	3.94313	2.41407	0.00060457	genus	RSA	Used_Unused	2.08926	1	1	1
Lentimonas	3.46771	0.890863	0.00072346	genus	RSA	Used_Unused	2.08926	0	1	1
Aerococcus	3.15937	7.62677	0.000513562	genus	RSA	Used_Unused	2.08926	1	1	1
Anaerococcus	2.45171	0.583741	0.000743524	genus	RSA	Used_Unused	2.08926	0	1	1
Leuconostoc	3.81946	1.5144	0.000735849	genus	RSA	Used_Unused	2.08926	0	1	1
Oceanobacillus	4.44774	1.29732	0.000743524	genus	RSA	Used_Unused	2.08926	0	1	1
Salinimicrobium	4.59543	1.50134	0.000743524	genus	RSA	Used_Unused	2.08926	0	1	1
Hoppeia	4.09757	1.00567	0.000743524	genus	RSA	Used_Unused	2.08926	0	1	1
Persicitalea	2.75562	4.5288	0.00060457	genus	RSA	Used_Unused	2.08926	1	1	1
Idiomarina	4.12842	1.03831	0.000872184	genus	RSA	Used_Unused	2.08926	0	1	1
Butyrivibrio	-3.6086	0.895464	0.000995987	genus	RSA	Used_Unused	2.08926	0	1	0
Gilvimarinus	4.13891	1.59206	0.000920002	genus	RSA	Used_Unused	2.08926	0	1	1
Pricia	2.3563	4.42408	0.000743524	genus	RSA	Used_Unused	2.08926	1	1	1
Nitrosomonas	2.37931	3.58607	0.000743524	genus	RSA	Used_Unused	2.08926	1	1	1
Defluviimonas	2.31311	2.8995	0.000920002	genus	RSA	Used_Unused	2.08926	1	1	1
Trueperella	-2.86841	1.12808	0.00108274	genus	RSA	Used_Unused	2.08926	0	1	0
Pseudoalteromonas	3.21956	0.960456	0.00147188	genus	RSA	Used_Unused	2.08926	0	1	1
Tissierella	-2.85611	6.31121	0.0010185	genus	RSA	Used_Unused	2.08926	1	1	0
ZOR0006	-2.85832	0.836773	0.00158103	genus	RSA	Used_Unused	2.08926	0	1	0
Peptoniphilus	2.99834	1.26744	0.00158802	genus	RSA	Used_Unused	2.08926	0	1	1
Tessaracoccus	1.96692	7.17902	0.00108274	genus	RSA	Used_Unused	2.08926	1	1	1
Arenimonas	2.88494	3.76694	0.00131756	genus	RSA	Used_Unused	2.08926	1	1	1
Catenovulum	2.82193	0.961801	0.00187539	genus	RSA	Used_Unused	2.08926	0	1	1
Muricauda	2.92297	1.52417	0.00205771	genus	RSA	Used_Unused	2.08926	0	1	1
Marinobacter	3.25685	4.5482	0.00168288	genus	RSA	Used_Unused	2.08926	1	1	1
C1-B045	4.03458	1.87254	0.00216403	genus	RSA	Used_Unused	2.08926	0	1	1
Mesorhizobium	3.4836	1.36624	0.00256213	genus	RSA	Used_Unused	2.08926	0	1	1
Methylophaga	2.81738	0.987246	0.00261979	genus	RSA	Used_Unused	2.08926	0	1	1
Cryomorpha	2.27581	5.13956	0.0017402	genus	RSA	Used_Unused	2.08926	1	1	1
Proteocatella	-2.65262	2.20773	0.00229207	genus	RSA	Used_Unused	2.08926	1	1	0
Anaerovibrio	-3.19604	0.957251	0.00312044	genus	RSA	Used_Unused	2.08926	0	1	0
Nosocomiicoccus	3.42179	0.896776	0.00293307	genus	RSA	Used_Unused	2.08926	0	1	1
Ornithobacterium	3.10504	7.2402	0.00187539	genus	RSA	Used_Unused	2.08926	1	1	1
Streptococcus	2.72282	4.76242	0.00199096	genus	RSA	Used_Unused	2.08926	1	1	1
Algoriphagus	2.54266	7.22328	0.00199096	genus	RSA	Used_Unused	2.08926	1	1	1
Bradymonas	3.50558	1.54184	0.00315003	genus	RSA	Used_Unused	2.08926	0	1	1
Demequina	3.10454	1.3795	0.00335842	genus	RSA	Used_Unused	2.08926	0	1	1
Jeotgalibaca	-2.23281	7.72614	0.00227678	genus	RSA	Used_Unused	2.08926	1	1	0
Aliicoccus	4.8044	2.82654	0.00315003	genus	RSA	Used_Unused	2.08926	1	1	1
Candidatus_Stoquefichus	-2.37361	1.18653	0.00368378	genus	RSA	Used_Unused	2.08926	0	1	0
H1	3.07177	0.909749	0.00368378	genus	RSA	Used_Unused	2.08926	0	1	1
Paeniglutamicibacter	-2.7409	8.60529	0.00234994	genus	RSA	Used_Unused	2.08926	1	1	0
Lachnoclostridium	-1.66863	1.6725	0.00368378	genus	RSA	Used_Unused	2.08926	0	1	0
Sneathiella	2.61257	1.13117	0.00368378	genus	RSA	Used_Unused	2.08926	0	1	1
Ruminococcus_1	-1.84868	1.71943	0.00368378	genus	RSA	Used_Unused	2.08926	0	1	0
Atopobium	-2.62515	1.42695	0.00368378	genus	RSA	Used_Unused	2.08926	0	1	0
Alysiella	-2.70832	1.0505	0.00449067	genus	RSA	Used_Unused	2.08926	0	1	0
Acetobacterium	-2.84184	1.7176	0.00368378	genus	RSA	Used_Unused	2.08926	0	1	0
Psychrobacillus	-3.14486	1.25524	0.00449067	genus	RSA	Used_Unused	2.08926	0	1	0
Staphylococcus	2.6956	1.84264	0.00368378	genus	RSA	Used_Unused	2.08926	0	1	1
Salinicoccus	2.07325	2.16944	0.00361257	genus	RSA	Used_Unused	2.08926	1	1	1
Pseudofulvimonas	2.27452	1.16133	0.00514358	genus	RSA	Used_Unused	2.08926	0	1	1
Flavitalea	2.46114	0.752865	0.00532891	genus	RSA	Used_Unused	2.08926	0	1	1
Helcococcus	1.96216	0.79803	0.00515922	genus	RSA	Used_Unused	2.08926	0	1	1
Oceanobacter	2.52869	4.8483	0.00368378	genus	RSA	Used_Unused	2.08926	1	1	1
Syner-01	-2.55871	1.0871	0.00532891	genus	RSA	Used_Unused	2.08926	0	1	0
Desulfonispora	-2.21037	0.715318	0.00539299	genus	RSA	Used_Unused	2.08926	0	1	0
Weissella	3.81011	1.92286	0.00516032	genus	RSA	Used_Unused	2.08926	0	1	1
Truepera	2.71128	7.72967	0.00368378	genus	RSA	Used_Unused	2.08926	1	1	1
Rubellimicrobium	3.15623	2.35371	0.00515922	genus	RSA	Used_Unused	2.08926	1	1	1
Limnobacter	1.65873	5.34812	0.00373428	genus	RSA	Used_Unused	2.08926	1	1	1
Polaribacter_4	3.75364	1.78395	0.00552451	genus	RSA	Used_Unused	2.08926	0	1	1
Acidovorax	-2.52662	2.88991	0.00532891	genus	RSA	Used_Unused	2.08926	1	1	0
Aequorivita	1.8878	9.09583	0.00447545	genus	RSA	Used_Unused	2.08926	1	1	1
Oceaniovalibus	1.88223	3.34333	0.00515922	genus	RSA	Used_Unused	2.08926	1	1	1
Terrimicrobium	2.23028	1.91236	0.00551728	genus	RSA	Used_Unused	2.08926	0	1	1
Hydrogenispora	2.43748	1.14262	0.00723374	genus	RSA	Used_Unused	2.08926	0	1	1
Veillonella	2.42244	1.2484	0.00726458	genus	RSA	Used_Unused	2.08926	0	1	1
Paracoccus	2.22308	8.70602	0.00516032	genus	RSA	Used_Unused	2.08926	1	1	1
Rikenellaceae_RC9_gut_group	-2.93277	5.95409	0.00551728	genus	RSA	Used_Unused	2.08926	1	1	0
Porphyromonas	1.95059	0.575086	0.0089837	genus	RSA	Used_Unused	2.08926	0	1	1
Ruminococcaceae_UCG-010	-2.53821	4.22104	0.00566722	genus	RSA	Used_Unused	2.08926	1	1	0
Millisia	1.76096	0.834668	0.00809914	genus	RSA	Used_Unused	2.08926	0	1	1
Blastococcus	-3.32133	1.17589	0.00918946	genus	RSA	Used_Unused	2.08926	0	1	0
Aeriscardovia	-2.06866	1.38034	0.00853843	genus	RSA	Used_Unused	2.08926	0	1	0
Anaeroplasma	-2.2376	0.745476	0.0104574	genus	RSA	Used_Unused	2.08926	0	1	0
Huakuichenia	-2.18522	0.642469	0.0104574	genus	RSA	Used_Unused	2.08926	0	1	0
Mariniradius	2.33744	2.67596	0.00801911	genus	RSA	Used_Unused	2.08926	1	1	1
Macellibacteroides	-2.97504	1.28705	0.0104574	genus	RSA	Used_Unused	2.08926	0	1	0
LD29	1.98164	2.95581	0.00809914	genus	RSA	Used_Unused	2.08926	1	1	1
Haloferula	2.46392	2.36851	0.0089837	genus	RSA	Used_Unused	2.08926	1	1	1
Alistipes	-2.06473	5.41944	0.00802477	genus	RSA	Used_Unused	2.08926	1	1	0
Amaricoccus	1.4691	3.76768	0.00802477	genus	RSA	Used_Unused	2.08926	1	1	1
IMCC26207	2.6235	2.28365	0.0100156	genus	RSA	Used_Unused	2.08926	1	1	1
Luteimonas	2.58897	8.35826	0.00789082	genus	RSA	Used_Unused	2.08926	1	1	1
OLB8	2.41597	2.53223	0.0105308	genus	RSA	Used_Unused	2.08926	1	1	1
Anaerocella	-2.37434	3.16476	0.0100156	genus	RSA	Used_Unused	2.08926	1	1	0
Erysipelotrichaceae_UCG-004	-1.59211	1.65191	0.0109343	genus	RSA	Used_Unused	2.08926	0	1	0
Cellvibrio	2.61344	6.75272	0.00904582	genus	RSA	Used_Unused	2.08926	1	1	1
Janibacter	2.4283	8.81148	0.00838308	genus	RSA	Used_Unused	2.08926	1	1	1
Ilumatobacter	2.48654	3.29326	0.0104574	genus	RSA	Used_Unused	2.08926	1	1	1
DMER64	-2.15965	2.56165	0.0128124	genus	RSA	Used_Unused	2.08926	1	1	0
Ulvibacter	2.01189	1.02445	0.0188836	genus	RSA	Used_Unused	2.08926	0	1	1
Erysipelothrix	-2.44453	7.27217	0.00935493	genus	RSA	Used_Unused	2.08926	1	1	0
Echinicola	2.03255	6.21598	0.0104574	genus	RSA	Used_Unused	2.08926	1	1	1
Atopostipes	-2.18391	7.81998	0.0112518	genus	RSA	Used_Unused	2.08926	1	1	0
Anaerovorax	-1.55351	1.91805	0.0163985	genus	RSA	Used_Unused	2.08926	0	1	0
Gottschalkia	-1.48169	2.01323	0.0170402	genus	RSA	Used_Unused	2.08926	0	1	0
Erysipelatoclostridium	-0.912269	1.80111	0.0181811	genus	RSA	Used_Unused	2.08926	0	1	0
Leadbetterella	2.67922	1.96758	0.0184929	genus	RSA	Used_Unused	2.08926	0	1	1
Bergeyella	4.21882	3.60372	0.0201516	genus	RSA	Used_Unused	2.08926	1	1	1
Desemzia	1.69289	1.01127	0.0278337	genus	RSA	Used_Unused	2.08926	0	1	1
Verticia	-1.6159	1.21562	0.0260732	genus	RSA	Used_Unused	2.08926	0	1	0
Parapedobacter	2.30676	3.85039	0.0183519	genus	RSA	Used_Unused	2.08926	1	1	1
Actinomyces	1.53933	2.06854	0.0229079	genus	RSA	Used_Unused	2.08926	0	1	1
Ruminococcaceae_UCG-005	-1.57954	7.15414	0.0179115	genus	RSA	Used_Unused	2.08926	1	1	0
Belliella	2.15866	3.25007	0.0228748	genus	RSA	Used_Unused	2.08926	1	1	1
Ruminofilibacter	2.6483	1.02494	0.0306447	genus	RSA	Used_Unused	2.08926	0	1	1
Ercella	-1.93881	1.49627	0.0306447	genus	RSA	Used_Unused	2.08926	0	1	0
Marinicella	1.98754	2.55526	0.0275635	genus	RSA	Used_Unused	2.08926	1	1	1
Confluentibacter	2.57938	4.9194	0.0211381	genus	RSA	Used_Unused	2.08926	1	1	1
Cerasicoccus	1.73788	0.851627	0.0295467	genus	RSA	Used_Unused	2.08926	0	1	1
Denitrobacterium	-1.03968	1.95867	0.0266439	genus	RSA	Used_Unused	2.08926	0	1	0
Rhodococcus	-1.59116	1.33699	0.0374731	genus	RSA	Used_Unused	2.08926	0	1	0
Membranicola	2.27846	5.52885	0.0230341	genus	RSA	Used_Unused	2.08926	1	1	1
Christensenellaceae_R-7_group	-1.74918	6.40801	0.0228748	genus	RSA	Used_Unused	2.08926	1	1	0
Cytophaga	-2.11445	1.25435	0.0392614	genus	RSA	Used_Unused	2.08926	0	1	0
Lactobacillus	2.3471	3.82139	0.027051	genus	RSA	Used_Unused	2.08926	1	1	1
Ruminococcaceae_NK4A214_group	-1.55379	3.02948	0.027664	genus	RSA	Used_Unused	2.08926	1	1	0
Prevotellaceae_UCG-004	-1.48507	3.36948	0.027664	genus	RSA	Used_Unused	2.08926	1	1	0
Kurthia	2.78812	4.82112	0.0287249	genus	RSA	Used_Unused	2.08926	1	1	1
Galbitalea	-1.64966	2.54949	0.036399	genus	RSA	Used_Unused	2.08926	1	1	0
Ruminococcaceae_UCG-014	-1.72661	3.2452	0.0278309	genus	RSA	Used_Unused	2.08926	1	1	0
Soehngenia	-1.89961	2.61937	0.0374885	genus	RSA	Used_Unused	2.08926	1	1	0
Vitellibacter	2.22764	2.61964	0.0336103	genus	RSA	Used_Unused	2.08926	1	1	1
Winogradskyella	2.08668	3.03085	0.0359035	genus	RSA	Used_Unused	2.08926	1	1	1
Sphingopyxis	-1.77604	1.7049	0.0406307	genus	RSA	Used_Unused	2.08926	0	1	0
Aquamicrobium	1.36859	6.64958	0.0275635	genus	RSA	Used_Unused	2.08926	1	1	1
Fastidiosipila	-1.64186	4.3187	0.0306447	genus	RSA	Used_Unused	2.08926	1	1	0
Legionella	1.8413	2.09506	0.0392614	genus	RSA	Used_Unused	2.08926	1	1	1
Dietzia	1.54942	7.84925	0.0295467	genus	RSA	Used_Unused	2.08926	1	1	1
Roseovarius	2.23084	1.25722	0.0504368	genus	RSA	Used_Unused	2.08926	0	0	1
Nitrobacter	1.48249	2.59237	0.0377267	genus	RSA	Used_Unused	2.08926	1	1	1
Tyzzerella	-1.2463	3.08121	0.0374885	genus	RSA	Used_Unused	2.08926	1	1	0
Paenalcaligenes	1.75045	1.84236	0.0554056	genus	RSA	Used_Unused	2.08926	0	0	1
Parapusillimonas	-0.999533	2.59158	0.0392614	genus	RSA	Used_Unused	2.08926	1	1	0
Aminobacter	1.3797	5.83509	0.0321678	genus	RSA	Used_Unused	2.08926	1	1	1
Sporosarcina	-1.89139	4.74403	0.0377267	genus	RSA	Used_Unused	2.08926	1	1	0
Herbinix	-2.02479	1.33663	0.0684081	genus	RSA	Used_Unused	2.08926	0	0	0
Rhodobacter	1.95985	2.94836	0.0406307	genus	RSA	Used_Unused	2.08926	1	1	1
Pseudochrobactrum	-1.39866	2.67769	0.0442526	genus	RSA	Used_Unused	2.08926	1	1	0
Lysinibacillus	1.7413	0.721295	0.0579423	genus	RSA	Used_Unused	2.08926	0	0	1
Pelagibacterium	1.25311	3.0093	0.0447991	genus	RSA	Used_Unused	2.08926	1	1	1
Carnobacterium	-1.74539	3.68293	0.0418164	genus	RSA	Used_Unused	2.08926	1	1	0
Thiopseudomonas	-1.63938	3.60029	0.048017	genus	RSA	Used_Unused	2.08926	1	1	0
Lachnospiraceae_FCS020_group	-1.45558	1.94028	0.057353	genus	RSA	Used_Unused	2.08926	0	0	0
Ornithinimicrobium	1.5698	10.5023	0.0374885	genus	RSA	Used_Unused	2.08926	1	1	1
no_match	1.21862	12.569	0.0377267	genus	RSA	Used_Unused	2.08926	1	1	1
Simplicispira	-1.73595	5.03985	0.0406307	genus	RSA	Used_Unused	2.08926	1	1	0
Glutamicibacter	1.28864	9.69335	0.0400695	genus	RSA	Used_Unused	2.08926	1	1	1
Shewanella	-2.42584	1.50247	0.0675675	genus	RSA	Used_Unused	2.08926	0	0	0
Corynebacterium_1	-0.872355	11.9075	0.0406307	genus	RSA	Used_Unused	2.08926	1	1	0
Diplosphaera	1.42096	0.906859	0.067787	genus	RSA	Used_Unused	2.08926	0	0	1
Chryseolinea	-1.84902	1.05113	0.0846798	genus	RSA	Used_Unused	2.08926	0	0	0
Halomonas	1.83502	1.05128	0.0717194	genus	RSA	Used_Unused	2.08926	0	0	1
Paeniclostridium	-0.926558	7.97571	0.0475497	genus	RSA	Used_Unused	2.08926	1	1	0
Ruminococcaceae_UCG-013	-1.44108	3.6613	0.0549508	genus	RSA	Used_Unused	2.08926	1	0	0
Alkalibaculum	-1.58543	1.56351	0.0673899	genus	RSA	Used_Unused	2.08926	0	0	0
Ruminobacter	1.63504	1.21476	0.0775547	genus	RSA	Used_Unused	2.08926	0	0	1
Sedimentibacter	-1.87234	3.31013	0.057353	genus	RSA	Used_Unused	2.08926	1	0	0
Pseudactinotalea	1.64338	1.72461	0.0732635	genus	RSA	Used_Unused	2.08926	0	0	1
Novosphingobium	1.28839	5.28972	0.0561216	genus	RSA	Used_Unused	2.08926	1	0	1
Moheibacter	1.84761	7.24997	0.0544404	genus	RSA	Used_Unused	2.08926	1	0	1
Candidatus_Soleaferrea	-1.04804	2.23508	0.0717194	genus	RSA	Used_Unused	2.08926	1	0	0
Steroidobacter	1.12389	3.46067	0.0673899	genus	RSA	Used_Unused	2.08926	1	0	1
Pusillimonas	1.44525	2.61273	0.0776998	genus	RSA	Used_Unused	2.08926	1	0	1
Gelidibacter	1.06415	9.29595	0.0609346	genus	RSA	Used_Unused	2.08926	1	0	1
Brumimicrobium	1.77016	6.3056	0.0656478	genus	RSA	Used_Unused	2.08926	1	0	1
Facklamia	-1.28015	9.25744	0.0653045	genus	RSA	Used_Unused	2.08926	1	0	0
Pseudoclavibacter	-1.32324	6.15296	0.0657328	genus	RSA	Used_Unused	2.08926	1	0	0
Ruminococcaceae_UCG-011	-1.04477	0.88163	0.120679	genus	RSA	Used_Unused	2.08926	0	0	0
Corynebacterium	1.30254	1.99821	0.100393	genus	RSA	Used_Unused	2.08926	0	0	1
Pseudoxanthomonas	1.3886	2.28916	0.0907702	genus	RSA	Used_Unused	2.08926	1	0	1
Acinetobacter	2.17614	7.88986	0.0675675	genus	RSA	Used_Unused	2.08926	1	0	1
Herminiimonas	-0.881856	1.96579	0.100393	genus	RSA	Used_Unused	2.08926	0	0	0
Odoribacter	1.10663	0.733274	0.136504	genus	RSA	Used_Unused	2.08926	0	0	1
dgA-11_gut_group	-0.980975	2.19656	0.0920002	genus	RSA	Used_Unused	2.08926	1	0	0
Sandaracinus	1.45373	1.37943	0.112398	genus	RSA	Used_Unused	2.08926	0	0	1
OM27_clade	2.29214	3.43986	0.0918447	genus	RSA	Used_Unused	2.08926	1	0	1
Hydrogenophaga	-1.10258	5.50375	0.0729974	genus	RSA	Used_Unused	2.08926	1	0	0
Enterococcus	1.61083	8.09899	0.0729974	genus	RSA	Used_Unused	2.08926	1	0	1
Paenibacillus	-1.13879	1.67942	0.118281	genus	RSA	Used_Unused	2.08926	0	0	0
Pseudorhodobacter	1.17201	1.54095	0.159874	genus	RSA	Used_Unused	2.08926	0	0	1
Propioniciclava	1.46088	7.11719	0.0780479	genus	RSA	Used_Unused	2.08926	1	0	1
Bacteriovorax	-1.59457	2.82106	0.106594	genus	RSA	Used_Unused	2.08926	1	0	0
Peredibacter	1.19287	4.08731	0.0920406	genus	RSA	Used_Unused	2.08926	1	0	1
Myroides	-1.09385	1.69156	0.12469	genus	RSA	Used_Unused	2.08926	0	0	0
Gemmatimonas	0.928445	5.16886	0.0920406	genus	RSA	Used_Unused	2.08926	1	0	1
Yeosuana	1.10016	0.71351	0.15768	genus	RSA	Used_Unused	2.08926	0	0	1
Allorhizobium-Neorhizobium-Pararhizobium-Rhizobium	1.49784	3.53091	0.117884	genus	RSA	Used_Unused	2.08926	1	0	1
Bdellovibrio	1.5758	2.6408	0.120497	genus	RSA	Used_Unused	2.08926	1	0	1
Ignatzschineria	-1.98496	1.34306	0.152688	genus	RSA	Used_Unused	2.08926	0	0	0
Oscillibacter	-1.05099	2.26744	0.136806	genus	RSA	Used_Unused	2.08926	1	0	0
Sphaerochaeta	-1.33433	2.72297	0.130504	genus	RSA	Used_Unused	2.08926	1	0	0
Planomicrobium	-1.3644	6.00752	0.106995	genus	RSA	Used_Unused	2.08926	1	0	0
Desulfobulbus	-1.07756	2.98418	0.119945	genus	RSA	Used_Unused	2.08926	1	0	0
Prevotellaceae_UCG-001	-1.01905	3.66053	0.11948	genus	RSA	Used_Unused	2.08926	1	0	0
Nocardioides	1.18421	8.08106	0.10671	genus	RSA	Used_Unused	2.08926	1	0	1
Proteiniphilum	-1.94426	7.23319	0.11222	genus	RSA	Used_Unused	2.08926	1	0	0
Luteitalea	1.24344	2.94746	0.134124	genus	RSA	Used_Unused	2.08926	1	0	1
Brachybacterium	1.73159	6.37771	0.118281	genus	RSA	Used_Unused	2.08926	1	0	1
Olsenella	-1.16481	4.74452	0.118281	genus	RSA	Used_Unused	2.08926	1	0	0
Solibacillus	2.10591	2.78294	0.164111	genus	RSA	Used_Unused	2.08926	1	0	1
Microbacterium	0.853879	5.71864	0.12266	genus	RSA	Used_Unused	2.08926	1	0	1
Constrictibacter	-0.972801	1.06043	0.164111	genus	RSA	Used_Unused	2.08926	0	0	0
Geofilum	-1.18371	1.42554	0.212718	genus	RSA	Used_Unused	2.08926	0	0	0
W5053	-0.738756	1.53079	0.163778	genus	RSA	Used_Unused	2.08926	0	0	0
Marinilutecoccus	1.1917	3.30458	0.163778	genus	RSA	Used_Unused	2.08926	1	0	1
Turicibacter	-0.662466	8.35734	0.120679	genus	RSA	Used_Unused	2.08926	1	0	0
Murdochiella	-0.913338	0.644583	0.264496	genus	RSA	Used_Unused	2.08926	0	0	0
Lentimicrobium	-0.817162	2.07417	0.163778	genus	RSA	Used_Unused	2.08926	0	0	0
Agathobacter	-0.792804	1.83437	0.227688	genus	RSA	Used_Unused	2.08926	0	0	0
Luteolibacter	1.59772	2.81643	0.167158	genus	RSA	Used_Unused	2.08926	1	0	1
DNF00809	-0.665028	2.49011	0.167045	genus	RSA	Used_Unused	2.08926	1	0	0
Geodermatophilus	-1.00063	0.945667	0.29296	genus	RSA	Used_Unused	2.08926	0	0	0
Ignavigranum	0.998845	3.00511	0.168058	genus	RSA	Used_Unused	2.08926	1	0	1
Thauera	1.40162	7.86507	0.139937	genus	RSA	Used_Unused	2.08926	1	0	1
Pseudohongiella	0.841348	4.54295	0.15264	genus	RSA	Used_Unused	2.08926	1	0	1
Gemmobacter	-1.662	1.71268	0.215574	genus	RSA	Used_Unused	2.08926	0	0	0
Lacticigenium	-0.847884	2.8606	0.192561	genus	RSA	Used_Unused	2.08926	1	0	0
Aeromicrobium	0.774002	6.0351	0.149119	genus	RSA	Used_Unused	2.08926	1	0	1
Thermomonas	1.66591	2.12921	0.215574	genus	RSA	Used_Unused	2.08926	1	0	1
Azorhizophilus	0.783939	1.47935	0.180054	genus	RSA	Used_Unused	2.08926	0	0	1
Lautropia	-0.571162	2.4122	0.206897	genus	RSA	Used_Unused	2.08926	1	0	0
Arenibacter	0.99442	5.30853	0.163778	genus	RSA	Used_Unused	2.08926	1	0	1
Brevundimonas	-1.34205	4.77075	0.168394	genus	RSA	Used_Unused	2.08926	1	0	0
Tetrasphaera	0.988309	4.96046	0.202903	genus	RSA	Used_Unused	2.08926	1	0	1
Nannocystis	-0.866771	0.731681	0.37922	genus	RSA	Used_Unused	2.08926	0	0	0
Lysobacter	1.33049	6.64864	0.171871	genus	RSA	Used_Unused	2.08926	1	0	1
Desulfomicrobium	-0.782723	1.10342	0.346267	genus	RSA	Used_Unused	2.08926	0	0	0
Guggenheimella	0.67268	1.17329	0.29296	genus	RSA	Used_Unused	2.08926	0	0	1
Georgenia	-0.881476	2.59989	0.243184	genus	RSA	Used_Unused	2.08926	1	0	0
Candidatus_Alysiosphaera	0.609556	1.92772	0.282997	genus	RSA	Used_Unused	2.08926	0	0	1
Marmoricola	-0.563247	1.72359	0.338737	genus	RSA	Used_Unused	2.08926	0	0	0
Syntrophomonas	-0.701958	0.948979	0.404958	genus	RSA	Used_Unused	2.08926	0	0	0
Enteractinococcus	1.37464	1.66784	0.326012	genus	RSA	Used_Unused	2.08926	0	0	1
Ornithinicoccus	0.849252	8.43049	0.215461	genus	RSA	Used_Unused	2.08926	1	0	1
Mogibacterium	-0.45124	3.89031	0.239161	genus	RSA	Used_Unused	2.08926	1	0	0
UBA1819	-0.523851	0.539993	0.486619	genus	RSA	Used_Unused	2.08926	0	0	0
UBA6140	0.526479	1.00288	0.441557	genus	RSA	Used_Unused	2.08926	0	0	1
Erysipelotrichaceae_UCG-002	-0.468943	0.61018	0.477804	genus	RSA	Used_Unused	2.08926	0	0	0
Jonesia	0.793208	2.2712	0.304546	genus	RSA	Used_Unused	2.08926	1	0	1
Fibrobacter	-0.931324	1.94026	0.366929	genus	RSA	Used_Unused	2.08926	0	0	0
Treponema_2	-1.20477	5.45139	0.248862	genus	RSA	Used_Unused	2.08926	1	0	0
Blautia	-0.621801	1.58375	0.376499	genus	RSA	Used_Unused	2.08926	0	0	0
Family_XIII_UCG-001	0.335709	0.722165	0.69537	genus	RSA	Used_Unused	2.08926	0	0	1
Bifidobacterium	-0.892749	7.29512	0.241109	genus	RSA	Used_Unused	2.08926	1	0	0
Aeromonas	-0.493932	0.826576	0.499785	genus	RSA	Used_Unused	2.08926	0	0	0
Coprococcus_3	-0.55405	2.35802	0.336044	genus	RSA	Used_Unused	2.08926	1	0	0
Jeotgalicoccus	0.818788	6.38676	0.262619	genus	RSA	Used_Unused	2.08926	1	0	1
Fluviicola	-1.12369	5.63671	0.269834	genus	RSA	Used_Unused	2.08926	1	0	0
Flavonifractor	-0.460871	1.31169	0.44976	genus	RSA	Used_Unused	2.08926	0	0	0
Bizionia	1.48178	5.5288	0.281729	genus	RSA	Used_Unused	2.08926	1	0	1
Sphingobium	-0.904342	0.938049	0.41373	genus	RSA	Used_Unused	2.08926	0	0	0
Parvibacter	0.278931	0.661151	0.756628	genus	RSA	Used_Unused	2.08926	0	0	1
Peptococcus	0.444285	0.607376	0.572267	genus	RSA	Used_Unused	2.08926	0	0	1
Tyzzerella_4	-0.2758	1.20852	0.736905	genus	RSA	Used_Unused	2.08926	0	0	0
Marvinbryantia	-0.51367	2.96753	0.338737	genus	RSA	Used_Unused	2.08926	1	0	0
Stenotrophomonas	-1.10248	1.30427	0.41373	genus	RSA	Used_Unused	2.08926	0	0	0
Ferruginibacter	1.01068	1.73079	0.346267	genus	RSA	Used_Unused	2.08926	0	0	1
Ruminococcaceae_UCG-009	-0.609288	1.83323	0.37471	genus	RSA	Used_Unused	2.08926	0	0	0
Cellulosilyticum	-0.608656	3.0002	0.297719	genus	RSA	Used_Unused	2.08926	1	0	0
Salinirepens	0.579189	2.0659	0.389448	genus	RSA	Used_Unused	2.08926	0	0	1
Petrimonas	0.595831	1.38484	0.41373	genus	RSA	Used_Unused	2.08926	0	0	1
Brevibacterium	1.09693	3.49959	0.359237	genus	RSA	Used_Unused	2.08926	1	0	1
Nitrosospira	0.808792	1.17226	0.422018	genus	RSA	Used_Unused	2.08926	0	0	1
GWE2-31-10	-0.401107	1.18862	0.415379	genus	RSA	Used_Unused	2.08926	0	0	0
Planococcus	-1.05623	3.21889	0.368432	genus	RSA	Used_Unused	2.08926	1	0	0
Antricoccus	0.555082	4.38775	0.304546	genus	RSA	Used_Unused	2.08926	1	0	1
Breznakia	-0.343314	0.774217	0.595902	genus	RSA	Used_Unused	2.08926	0	0	0
Sphingorhabdus	0.834678	5.53599	0.297719	genus	RSA	Used_Unused	2.08926	1	0	1
Anaeromyxobacter	-0.323477	1.09709	0.622595	genus	RSA	Used_Unused	2.08926	0	0	0
Taibaiella	0.827098	5.95995	0.309374	genus	RSA	Used_Unused	2.08926	1	0	1
Akkermansia	0.592593	2.56975	0.37471	genus	RSA	Used_Unused	2.08926	1	0	1
Methylobacter	0.759196	2.03232	0.417852	genus	RSA	Used_Unused	2.08926	0	0	1
Haliangium	-0.363569	1.05177	0.691117	genus	RSA	Used_Unused	2.08926	0	0	0
Falsirhodobacter	-0.50411	3.28961	0.417852	genus	RSA	Used_Unused	2.08926	1	0	0
Gallicola	-0.595082	2.37111	0.464418	genus	RSA	Used_Unused	2.08926	1	0	0
Howardella	0.229249	0.858865	0.725687	genus	RSA	Used_Unused	2.08926	0	0	1
Family_XIII_AD3011_group	-0.711902	4.34177	0.338737	genus	RSA	Used_Unused	2.08926	1	0	0
Pedobacter	1.23959	7.57743	0.331887	genus	RSA	Used_Unused	2.08926	1	0	1
Sanguibacter	-0.676141	5.7763	0.338737	genus	RSA	Used_Unused	2.08926	1	0	0
Phascolarctobacterium	-0.673168	3.53598	0.368432	genus	RSA	Used_Unused	2.08926	1	0	0
Raineyella	0.717611	7.68773	0.326012	genus	RSA	Used_Unused	2.08926	1	0	1
Crocinitomix	0.533658	0.980877	0.554758	genus	RSA	Used_Unused	2.08926	0	0	1
Comamonas	-0.565625	2.45876	0.478323	genus	RSA	Used_Unused	2.08926	1	0	0
Proteiniclasticum	-1.06089	7.11011	0.338737	genus	RSA	Used_Unused	2.08926	1	0	0
Sulfurimonas	-0.00404568	0.531901	0.996244	genus	RSA	Used_Unused	2.08926	0	0	0
Ruminococcus_2	0.615173	4.72812	0.37922	genus	RSA	Used_Unused	2.08926	1	0	1
Prevotellaceae_UCG-003	-0.805131	4.753	0.389613	genus	RSA	Used_Unused	2.08926	1	0	0
Bacillus	-0.324711	1.35073	0.695518	genus	RSA	Used_Unused	2.08926	0	0	0
Succinivibrio	-0.609551	2.37643	0.484448	genus	RSA	Used_Unused	2.08926	1	0	0
Solobacterium	-0.164011	0.690088	0.782228	genus	RSA	Used_Unused	2.08926	0	0	0
Kocuria	-0.692207	1.89875	0.513338	genus	RSA	Used_Unused	2.08926	0	0	0
Arcobacter	-0.837973	3.69939	0.421953	genus	RSA	Used_Unused	2.08926	1	0	0
Coprococcus_1	-0.299514	1.2536	0.650902	genus	RSA	Used_Unused	2.08926	0	0	0
Aestuariimicrobium	0.49932	3.35101	0.41373	genus	RSA	Used_Unused	2.08926	1	0	1
Desulfovibrio	0.0195262	1.04679	0.990327	genus	RSA	Used_Unused	2.08926	0	0	1
Negativibacillus	0.107394	1.10883	0.859915	genus	RSA	Used_Unused	2.08926	0	0	1
Trichococcus	-0.765886	6.31064	0.376499	genus	RSA	Used_Unused	2.08926	1	0	0
Prevotellaceae_Ga6A1_group	-0.369959	1.56	0.615843	genus	RSA	Used_Unused	2.08926	0	0	0
Syntrophococcus	-0.410975	2.29248	0.534019	genus	RSA	Used_Unused	2.08926	1	0	0
Pygmaiobacter	0.527133	2.48063	0.472275	genus	RSA	Used_Unused	2.08926	1	0	1
Advenella	-0.586167	3.77696	0.449295	genus	RSA	Used_Unused	2.08926	1	0	0
Bacteroides	-0.687179	6.71012	0.41373	genus	RSA	Used_Unused	2.08926	1	0	0
Paludibacter	0.405684	2.53711	0.552598	genus	RSA	Used_Unused	2.08926	1	0	1
Ruminiclostridium_5	-0.218111	1.19807	0.702757	genus	RSA	Used_Unused	2.08926	0	0	0
Parabacteroides	-0.246076	1.43179	0.715652	genus	RSA	Used_Unused	2.08926	0	0	0
Clostridium_sensu_stricto_1	-0.561064	7.51099	0.41373	genus	RSA	Used_Unused	2.08926	1	0	0
Roseburia	0.168705	1.9508	0.84494	genus	RSA	Used_Unused	2.08926	0	0	1
Ruminococcaceae_UCG-004	-0.32527	2.83079	0.584729	genus	RSA	Used_Unused	2.08926	1	0	0
Devosia	0.460682	6.87038	0.44888	genus	RSA	Used_Unused	2.08926	1	0	1
Rhabdobacter	0.0876436	1.00283	0.943917	genus	RSA	Used_Unused	2.08926	0	0	1
Verrucomicrobium	0.492771	2.26763	0.713084	genus	RSA	Used_Unused	2.08926	1	0	1
Isoptericola	-0.319052	2.2208	0.704814	genus	RSA	Used_Unused	2.08926	1	0	0
Oceanisphaera	-0.285651	2.24935	0.77251	genus	RSA	Used_Unused	2.08926	1	0	0
Sharpea	0.156299	1.5121	0.732888	genus	RSA	Used_Unused	2.08926	0	0	1
Oligella	-0.189925	2.32608	0.719563	genus	RSA	Used_Unused	2.08926	1	0	0
Actinotalea	-0.105105	1.70962	0.919964	genus	RSA	Used_Unused	2.08926	0	0	0
Pontibaca	0.0229259	2.40446	0.970639	genus	RSA	Used_Unused	2.08926	1	0	1
Flaviflexus	-0.458179	4.04279	0.525806	genus	RSA	Used_Unused	2.08926	1	0	0
Altererythrobacter	0.289636	3.53613	0.776426	genus	RSA	Used_Unused	2.08926	1	0	1
Aquabacterium	-0.321457	2.32758	0.768338	genus	RSA	Used_Unused	2.08926	1	0	0
Subsaxibacter	0.674644	4.84502	0.615843	genus	RSA	Used_Unused	2.08926	1	0	1
Psychrobacter	-0.736648	10.4691	0.513338	genus	RSA	Used_Unused	2.08926	1	0	0
Rheinheimera	-0.425508	4.61979	0.599135	genus	RSA	Used_Unused	2.08926	1	0	0
Acholeplasma	0.329087	3.23865	0.715652	genus	RSA	Used_Unused	2.08926	1	0	1
Ruminococcaceae_UCG-002	-0.00381609	2.0076	0.996244	genus	RSA	Used_Unused	2.08926	0	0	0
Anaerosporobacter	-0.211195	2.97429	0.77251	genus	RSA	Used_Unused	2.08926	1	0	0
Agrococcus	-0.327652	4.88389	0.672949	genus	RSA	Used_Unused	2.08926	1	0	0
Acetitomaculum	-0.33537	5.45035	0.615843	genus	RSA	Used_Unused	2.08926	1	0	0
Lachnospiraceae_NK3A20_group	-0.338043	7.6114	0.63131	genus	RSA	Used_Unused	2.08926	1	0	0
Dorea	-0.210465	3.66036	0.715652	genus	RSA	Used_Unused	2.08926	1	0	0
Flavobacterium	0.31769	8.99377	0.643381	genus	RSA	Used_Unused	2.08926	1	0	1
Alloprevotella	0.171778	3.26203	0.781824	genus	RSA	Used_Unused	2.08926	1	0	1
Aestuariicella	0.390339	5.22326	0.695518	genus	RSA	Used_Unused	2.08926	1	0	1
Faecalitalea	0.103623	2.39627	0.808942	genus	RSA	Used_Unused	2.08926	1	0	1
Cellulosimicrobium	0.130855	3.96265	0.82942	genus	RSA	Used_Unused	2.08926	1	0	1
Arthrobacter	-0.223453	4.99438	0.801696	genus	RSA	Used_Unused	2.08926	1	0	0
Candidimonas	-0.186806	5.21877	0.756628	genus	RSA	Used_Unused	2.08926	1	0	0
Candidatus_Saccharimonas	0.0532891	3.45974	0.928022	genus	RSA	Used_Unused	2.08926	1	0	1
Chryseobacterium	-0.138457	4.99494	0.928022	genus	RSA	Used_Unused	2.08926	1	0	0
Pseudomonas	-0.42331	11.099	0.722259	genus	RSA	Used_Unused	2.08926	1	0	0
Citricoccus	-0.296043	5.70884	0.763393	genus	RSA	Used_Unused	2.08926	1	0	0
Romboutsia	-0.252914	9.2704	0.735776	genus	RSA	Used_Unused	2.08926	1	0	0
Fermentimonas	-0.00318962	7.24746	0.996244	genus	RSA	Used_Unused	2.08926	1	0	0
Flavobacterium	3.6257	7.84108	0.0180908	genus	NSA	Used_Unused	3.86609	1	1	1
Bacillus	-4.71419	5.7072	0.0180908	genus	NSA	Used_Unused	3.86609	1	1	0
Marinobacter	6.42096	3.5672	0.0180908	genus	NSA	Used_Unused	3.86609	0	1	1
Sphingorhabdus	5.37821	2.9879	0.0180908	genus	NSA	Used_Unused	3.86609	0	1	1
Pseudarthrobacter	-5.32696	4.56979	0.0180908	genus	NSA	Used_Unused	3.86609	1	1	0
Parapedobacter	5.44368	3.02427	0.0180908	genus	NSA	Used_Unused	3.86609	0	1	1
Janibacter	3.36073	8.75922	0.0180908	genus	NSA	Used_Unused	3.86609	1	1	1
Membranicola	3.94907	4.5142	0.0180908	genus	NSA	Used_Unused	3.86609	1	1	1
Aerococcus	5.85558	6.02344	0.0191786	genus	NSA	Used_Unused	3.86609	1	1	1
Steroidobacter	-3.54647	4.73571	0.0198001	genus	NSA	Used_Unused	3.86609	1	1	0
Marinilutecoccus	5.00248	2.77915	0.0198001	genus	NSA	Used_Unused	3.86609	0	1	1
Rikenellaceae_RC9_gut_group	5.72815	3.1823	0.0225117	genus	NSA	Used_Unused	3.86609	0	1	1
Ornithobacterium	5.22374	4.40539	0.0225117	genus	NSA	Used_Unused	3.86609	1	1	1
Glutamicibacter	3.42172	9.04249	0.0225117	genus	NSA	Used_Unused	3.86609	1	1	1
Pseudohongiella	4.5614	2.53411	0.0225117	genus	NSA	Used_Unused	3.86609	0	1	1
Aestuariicella	5.10571	2.83651	0.023049	genus	NSA	Used_Unused	3.86609	0	1	1
Salinimicrobium	3.50556	5.0471	0.0298824	genus	NSA	Used_Unused	3.86609	1	1	1
Belliella	4.0284	3.9101	0.0322697	genus	NSA	Used_Unused	3.86609	1	1	1
Echinicola	4.13844	4.74151	0.0322697	genus	NSA	Used_Unused	3.86609	1	1	1
Acetitomaculum	3.77564	2.86173	0.0323799	genus	NSA	Used_Unused	3.86609	0	1	1
Weissella	3.91094	3.02826	0.0323799	genus	NSA	Used_Unused	3.86609	0	1	1
Lactobacillus	4.10365	3.26934	0.0358752	genus	NSA	Used_Unused	3.86609	0	1	1
Brachybacterium	3.96715	6.98295	0.0358752	genus	NSA	Used_Unused	3.86609	1	1	1
Confluentibacter	5.69976	3.16653	0.0366824	genus	NSA	Used_Unused	3.86609	0	1	1
Mogibacterium	3.35015	2.06278	0.0366824	genus	NSA	Used_Unused	3.86609	0	1	1
Cellvibrio	4.15528	6.32129	0.0358752	genus	NSA	Used_Unused	3.86609	1	1	1
Moheibacter	4.43649	3.41892	0.0440605	genus	NSA	Used_Unused	3.86609	0	1	1
Brevibacterium	4.36612	4.09004	0.0440605	genus	NSA	Used_Unused	3.86609	1	1	1
Tumebacillus	-3.54356	2.85008	0.0465861	genus	NSA	Used_Unused	3.86609	0	1	0
Chryseobacterium	3.25538	4.51936	0.0484686	genus	NSA	Used_Unused	3.86609	1	1	1
Ruminococcus_2	3.36316	2.89461	0.0546375	genus	NSA	Used_Unused	3.86609	0	0	1
Aestuariimicrobium	3.20883	2.38094	0.0695948	genus	NSA	Used_Unused	3.86609	0	0	1
Lachnospiraceae_NK3A20_group	2.44928	5.93725	0.0726716	genus	NSA	Used_Unused	3.86609	1	0	1
Haliangium	-2.53248	3.57262	0.0846457	genus	NSA	Used_Unused	3.86609	0	0	0
Aquamicrobium	3.06822	2.92399	0.0888108	genus	NSA	Used_Unused	3.86609	0	0	1
Oceanobacter	3.20613	3.1236	0.0903627	genus	NSA	Used_Unused	3.86609	0	0	1
Candidatus_Alysiosphaera	-2.84424	2.34825	0.0925137	genus	NSA	Used_Unused	3.86609	0	0	0
Pedobacter	3.07737	7.77995	0.0881841	genus	NSA	Used_Unused	3.86609	1	0	1
Sphingobacterium	3.23886	5.69572	0.0903627	genus	NSA	Used_Unused	3.86609	1	0	1
Taibaiella	3.28265	2.20153	0.095222	genus	NSA	Used_Unused	3.86609	0	0	1
Ruminococcaceae_UCG-005	2.74761	5.52107	0.0913793	genus	NSA	Used_Unused	3.86609	1	0	1
Faecalitalea	2.82944	1.57191	0.109217	genus	NSA	Used_Unused	3.86609	0	0	1
Paeniglutamicibacter	-2.72117	3.18045	0.109335	genus	NSA	Used_Unused	3.86609	0	0	0
Aequorivita	3.55136	4.53653	0.110637	genus	NSA	Used_Unused	3.86609	1	0	1
Christensenellaceae_R-7_group	2.2558	3.65552	0.116528	genus	NSA	Used_Unused	3.86609	0	0	1
Ruminococcaceae_UCG-013	2.42312	1.94529	0.127612	genus	NSA	Used_Unused	3.86609	0	0	1
Enterococcus	3.17234	4.32755	0.127612	genus	NSA	Used_Unused	3.86609	1	0	1
Tessaracoccus	2.20368	5.8138	0.136982	genus	NSA	Used_Unused	3.86609	1	0	1
Ornithinimicrobium	1.70004	9.47285	0.127612	genus	NSA	Used_Unused	3.86609	1	0	1
Sphingomonas	-2.69663	3.83986	0.155031	genus	NSA	Used_Unused	3.86609	0	0	0
Fermentimonas	3.10803	3.31403	0.152976	genus	NSA	Used_Unused	3.86609	0	0	1
Dorea	2.25253	2.21838	0.155031	genus	NSA	Used_Unused	3.86609	0	0	1
Ornithinicoccus	1.99733	6.53895	0.152162	genus	NSA	Used_Unused	3.86609	1	0	1
Planococcus	-1.85587	6.04163	0.152162	genus	NSA	Used_Unused	3.86609	1	0	0
Proteiniphilum	1.95448	3.75654	0.15378	genus	NSA	Used_Unused	3.86609	0	0	1
Facklamia	2.25096	6.36644	0.155031	genus	NSA	Used_Unused	3.86609	1	0	1
Thauera	2.82072	3.76379	0.172711	genus	NSA	Used_Unused	3.86609	0	0	1
Bergeyella	3.21806	6.15413	0.155031	genus	NSA	Used_Unused	3.86609	1	0	1
Lacticigenium	2.22228	2.91988	0.182667	genus	NSA	Used_Unused	3.86609	0	0	1
Gelidibacter	3.81568	5.0074	0.195153	genus	NSA	Used_Unused	3.86609	1	0	1
Dietzia	1.89898	6.81874	0.213115	genus	NSA	Used_Unused	3.86609	1	0	1
Alistipes	2.21323	3.56284	0.210486	genus	NSA	Used_Unused	3.86609	0	0	1
Terrimonas	-2.2015	2.43042	0.2271	genus	NSA	Used_Unused	3.86609	0	0	0
Treponema_2	2.19749	2.5233	0.235752	genus	NSA	Used_Unused	3.86609	0	0	1
Planomicrobium	-1.83653	5.56059	0.228575	genus	NSA	Used_Unused	3.86609	1	0	0
Stenotrophobacter	-1.76561	2.25457	0.240215	genus	NSA	Used_Unused	3.86609	0	0	0
Streptococcus	1.99987	3.99517	0.2271	genus	NSA	Used_Unused	3.86609	1	0	1
Prevotellaceae_UCG-001	1.74709	2.28541	0.238517	genus	NSA	Used_Unused	3.86609	0	0	1
Ruminococcaceae_NK4A214_group	1.81656	1.68175	0.248774	genus	NSA	Used_Unused	3.86609	0	0	1
Bacteroides	2.23293	4.63363	0.237025	genus	NSA	Used_Unused	3.86609	1	0	1
Propioniciclava	2.09513	4.44027	0.248774	genus	NSA	Used_Unused	3.86609	1	0	1
Tetrasphaera	-1.65138	3.30168	0.272645	genus	NSA	Used_Unused	3.86609	0	0	0
Acinetobacter	2.15929	8.4313	0.235752	genus	NSA	Used_Unused	3.86609	1	0	1
Raineyella	2.10774	4.13449	0.272645	genus	NSA	Used_Unused	3.86609	1	0	1
Amaricoccus	-1.57406	2.78864	0.287626	genus	NSA	Used_Unused	3.86609	0	0	0
Ignavigranum	1.34195	2.99769	0.287302	genus	NSA	Used_Unused	3.86609	0	0	1
Thermomonas	-2.29984	5.25211	0.292909	genus	NSA	Used_Unused	3.86609	1	0	0
Aeromicrobium	-1.36706	4.43061	0.296619	genus	NSA	Used_Unused	3.86609	1	0	0
Nitrobacter	1.43473	2.22201	0.395956	genus	NSA	Used_Unused	3.86609	0	0	1
Alloprevotella	1.4837	2.23531	0.393436	genus	NSA	Used_Unused	3.86609	0	0	1
Proteiniclasticum	1.25134	4.48553	0.395956	genus	NSA	Used_Unused	3.86609	1	0	1
Agrococcus	1.21605	4.26905	0.393436	genus	NSA	Used_Unused	3.86609	1	0	1
Truepera	1.61881	5.43881	0.348568	genus	NSA	Used_Unused	3.86609	1	0	1
Luteitalea	-1.36781	3.06713	0.401869	genus	NSA	Used_Unused	3.86609	0	0	0
Legionella	1.36829	2.53329	0.395956	genus	NSA	Used_Unused	3.86609	0	0	1
Fastidiosipila	1.43104	2.38289	0.412775	genus	NSA	Used_Unused	3.86609	0	0	1
Pricia	1.17453	1.95073	0.40285	genus	NSA	Used_Unused	3.86609	0	0	1
Nitrosomonas	1.16374	2.51896	0.402787	genus	NSA	Used_Unused	3.86609	0	0	1
Devosia	1.3415	5.27897	0.393436	genus	NSA	Used_Unused	3.86609	1	0	1
Pajaroellobacter	-1.19024	2.49188	0.458226	genus	NSA	Used_Unused	3.86609	0	0	0
Aminobacter	1.29785	4.71573	0.395956	genus	NSA	Used_Unused	3.86609	1	0	1
Romboutsia	0.985073	7.70527	0.40285	genus	NSA	Used_Unused	3.86609	1	0	1
Prevotellaceae_UCG-004	1.14308	2.07846	0.458226	genus	NSA	Used_Unused	3.86609	0	0	1
Luteolibacter	1.10491	2.57192	0.491871	genus	NSA	Used_Unused	3.86609	0	0	1
Ruminococcaceae_UCG-004	0.994493	1.70443	0.506554	genus	NSA	Used_Unused	3.86609	0	0	1
Iamia	1.206	5.46254	0.458226	genus	NSA	Used_Unused	3.86609	1	0	1
Fluviicola	1.10286	3.81406	0.458226	genus	NSA	Used_Unused	3.86609	0	0	1
Paracoccus	1.08665	7.25011	0.458226	genus	NSA	Used_Unused	3.86609	1	0	1
Microbacterium	1.05852	5.27036	0.458226	genus	NSA	Used_Unused	3.86609	1	0	1
Arenimonas	-0.838416	2.79558	0.592785	genus	NSA	Used_Unused	3.86609	0	0	0
Trichococcus	0.95472	2.50496	0.592785	genus	NSA	Used_Unused	3.86609	0	0	1
Pseudoclavibacter	0.512597	2.89857	0.7755	genus	NSA	Used_Unused	3.86609	0	0	1
Lysobacter	1.24829	7.66517	0.458226	genus	NSA	Used_Unused	3.86609	1	0	1
Corynebacterium_1	0.810991	9.01434	0.50333	genus	NSA	Used_Unused	3.86609	1	0	1
Lautropia	-0.792426	2.63825	0.655799	genus	NSA	Used_Unused	3.86609	0	0	0
Psychrobacter	1.19799	8.48392	0.52453	genus	NSA	Used_Unused	3.86609	1	0	1
Pusillimonas	-0.174608	1.97819	0.917612	genus	NSA	Used_Unused	3.86609	0	0	0
Luteimonas	0.863757	7.79992	0.527903	genus	NSA	Used_Unused	3.86609	1	0	1
Paeniclostridium	0.743897	6.2881	0.646161	genus	NSA	Used_Unused	3.86609	1	0	1
Sanguibacter	-0.637613	3.13016	0.7317	genus	NSA	Used_Unused	3.86609	0	0	0
Tissierella	0.636886	2.54018	0.7317	genus	NSA	Used_Unused	3.86609	0	0	1
Candidatus_Saccharimonas	0.588381	2.09042	0.710255	genus	NSA	Used_Unused	3.86609	0	0	1
Marmoricola	-0.629263	4.28691	0.687071	genus	NSA	Used_Unused	3.86609	1	0	0
Peredibacter	1.02318	3.7456	0.592785	genus	NSA	Used_Unused	3.86609	0	0	1
Cellulosilyticum	-0.465458	2.11142	0.772797	genus	NSA	Used_Unused	3.86609	0	0	0
Stenotrophomonas	0.614065	2.40801	0.762566	genus	NSA	Used_Unused	3.86609	0	0	1
Jeotgalicoccus	0.963245	6.02783	0.710967	genus	NSA	Used_Unused	3.86609	1	0	1
Corynebacterium	-0.364967	2.39841	0.810522	genus	NSA	Used_Unused	3.86609	0	0	0
Phascolarctobacterium	0.473419	2.57105	0.762566	genus	NSA	Used_Unused	3.86609	0	0	1
OM27_clade	0.474435	3.88981	0.766364	genus	NSA	Used_Unused	3.86609	1	0	1
Novosphingobium	-0.259179	4.55238	0.912133	genus	NSA	Used_Unused	3.86609	1	0	0
Nannocystis	0.34867	2.72345	0.823068	genus	NSA	Used_Unused	3.86609	0	0	1
Erysipelothrix	0.658779	3.84236	0.7317	genus	NSA	Used_Unused	3.86609	0	0	1
Oceanobacillus	-0.330368	2.32412	0.828551	genus	NSA	Used_Unused	3.86609	0	0	0
Bifidobacterium	0.565263	4.47456	0.7317	genus	NSA	Used_Unused	3.86609	1	0	1
Chryseolinea	-0.254821	2.40108	0.912133	genus	NSA	Used_Unused	3.86609	0	0	0
Bdellovibrio	-0.317267	3.13544	0.874205	genus	NSA	Used_Unused	3.86609	0	0	0
Altererythrobacter	0.519158	4.4378	0.762566	genus	NSA	Used_Unused	3.86609	1	0	1
Pseudenhygromyxa	-0.0353902	2.5926	0.975654	genus	NSA	Used_Unused	3.86609	0	0	0
Turicibacter	0.424857	6.50355	0.7755	genus	NSA	Used_Unused	3.86609	1	0	1
Mesorhizobium	0.466334	4.54444	0.748711	genus	NSA	Used_Unused	3.86609	1	0	1
Citricoccus	0.0557568	4.00824	0.963583	genus	NSA	Used_Unused	3.86609	1	0	1
Staphylococcus	-0.620154	4.0622	0.74868	genus	NSA	Used_Unused	3.86609	1	0	0
Nocardioides	0.492905	7.46043	0.7317	genus	NSA	Used_Unused	3.86609	1	0	1
Atopostipes	0.355296	5.64643	0.874205	genus	NSA	Used_Unused	3.86609	1	0	1
Clostridium_sensu_stricto_1	0.311101	6.38858	0.79073	genus	NSA	Used_Unused	3.86609	1	0	1
Gemmatimonas	-0.469752	5.50756	0.79073	genus	NSA	Used_Unused	3.86609	1	0	0
Pseudomonas	0.391272	9.25897	0.7317	genus	NSA	Used_Unused	3.86609	1	0	1
Limnobacter	-0.138786	4.59062	0.912133	genus	NSA	Used_Unused	3.86609	1	0	0
Jeotgalibaca	0.12783	6.14679	0.922559	genus	NSA	Used_Unused	3.86609	1	0	1
Allorhizobium-Neorhizobium-Pararhizobium-Rhizobium	-0.0748155	5.91928	0.954519	genus	NSA	Used_Unused	3.86609	1	0	0
no_match	0.434568	12.8108	0.7755	genus	NSA	Used_Unused	3.86609	1	0	1

[truncated: 4 more sheets: Table S10, Table S11, Table S12, Table S13]
